# Supplementary material for: U-to-C RNA editing by synthetic PPR-DYW proteins in bacteria and human culture cells
Source: Commun Biol. 2022 Sep 15;5:968. doi: 10.1038/s42003-022-03927-3 (PMC9478123; doi:10.1038/s42003-022-03927-3)
Supplement: Supplementary file 4 — Supplementary Data 1 [file 42003_2022_3927_MOESM4_ESM.xlsx]

## Sheet: Sheet1
Supplementary Data 1. Summary of RNA-seq analysis
Chromosome	Position	Strand	Substitution-type	Frequency_1	Frequency_2	Frequency_3	Frequency_Mean	Pvalue_1	Pvalue_2	Pvalue_3	seq (-20 to +5)	Annotation	Transcript_id
1	35019469	-	TC	0.33	0.33	NA	0.33	5.84247e-33	1.21813e-33	NA	ATGCTTTATAAGGGCCAAACTGCATA	ANN=G|synonymous_variant|LOW||.708|transcript|ENST00000487874.1|protein_coding|4/17|c.312T>C|p.Thr104Thr|497/3099|312/2172|104/723||,G|synonymous_variant|LOW|O95789|O95789|transcript|ENST00000357182.9|protein_coding|4/16|c.312T>C|p.Thr104Thr|517/5122|312/3978|104/1325||,G|synonymous_variant|LOW|X6RCN5|X6RCN5|transcript|ENST00000415531.5|protein_coding|4/6|c.312T>C|p.Thr104Thr|493/807|312/626|104/…	c(\ENST00000487874.1\, \ENST00000357182.9\, \ENST00000415531.5\, \ENST00000317538.9\, \ENST00000373333.1\, \ENST00000493328.5\, \ENST00000460607.1\)
1	40070266	+	TC	0.12	0.12	NA	0.12	1.09957e-27	3.92899e-31	NA	TTGCAAATCAAGGGCAAAATTAACTC	ANN=C|synonymous_variant|LOW|Q01518|Q01518|transcript|ENST00000372792.7|protein_coding|10/13|c.1101T>C|p.Ile367Ile|1187/2629|1101/1428|367/475||,C|synonymous_variant|LOW|Q01518|Q01518|transcript|ENST00000372797.7|protein_coding|10/13|c.1101T>C|p.Ile367Ile|1662/3105|1101/1428|367/475||,C|synonymous_variant|LOW|Q01518|Q01518|transcript|ENST00000372802.5|protein_coding|10/13|c.1098T>C|p.Ile366Ile|16…	c(\ENST00000372792.7\, \ENST00000372797.7\, \ENST00000372802.5\, \ENST00000372798.5\, \ENST00000340450.7\, \ENST00000372805.7\, \ENST00000494114.1\, \ENST00000421589.5\, \ENST00000414893.5\, \ENST00000414281.5\, \ENST00000420216.5\, \ENST00000435719.5\, \ENST00000427843.5\, \ENST00000417287.5\, \ENST00000424977.1\, \ENST00000641471.1\, \ENST00000530076.6\, \ENST00000641083.1\, \ENST00000433473.8\…
1	53271089	-	TC	0.07	0.11	NA	0.09	0.000396792	2.46559e-05	NA	GTCAATTACAAGGGCTATTTTAAGTG	ANN=G|stop_lost|HIGH||.1022|transcript|ENST00000668071.1|protein_coding|7/17|c.775T>C|p.Ter259Glnext*?|775/3770|775/2299|259/765||WARNING_TRANSCRIPT_MULTIPLE_STOP_CODONS,G|missense_variant|MODERATE||.1022|transcript|ENST00000653810.1|protein_coding|2/13|c.89T>C|p.Leu30Ser|89/2112|89/1613|30/536||WARNING_TRANSCRIPT_MULTIPLE_STOP_CODONS,G|synonymous_variant|LOW|Q14114|Q14114|transcript|ENST00000306…	c(\ENST00000668071.1\, \ENST00000653810.1\, \ENST00000306052.1\, \ENST00000667377.1\, \ENST00000480045.6\, \ENST00000465675.6\, \ENST00000668448.1\, \ENST00000662198.1\, \ENST00000653217.1\, \ENST00000371454.6\, \ENST00000662604.1\, \ENST00000354412.7\, \ENST00000656486.1\, \ENST00000347547.7\, \ENST00000659993.1\, \ENST00000661457.1\, \ENST00000481431.2\, \ENST00000459674.5\, \ENST00000653169.1\…
1	54717526	+	TC	0.07	0.09	NA	0.08	3.59033e-08	6.33393e-11	NA	TATAAAGATGAGGGCAATGATTACTT	ANN=C|missense_variant|MODERATE|A0A0A0MT08|A0A0A0MT08|transcript|ENST00000414150.6|protein_coding|26/33|c.3971T>C|p.Ile1324Thr|4249/5867|3971/4005|1324/1334||,C|synonymous_variant|LOW|O95801|O95801|transcript|ENST00000371281.4|protein_coding|3/10|c.264T>C|p.Asp88Asp|312/2356|264/1164|88/387||,C|3_prime_UTR_variant|MODIFIER||.1043|transcript|ENST00000606515.5|protein_coding|25/33|c.*1971T>C|||||43…	c(\ENST00000414150.6\, \ENST00000371281.4\, \ENST00000606515.5\, \ENST00000425300.6\, \ENST00000460155.1\, \ENST00000486621.1\, \ENST00000371284.9\)
1	150335211	+	TC	0.17	0.19	0.08	0.146667	9.33321e-31	9.94467e-40	2.23847e-09	TTCCATGACAAGGGCAAATTTGAGAA	ANN=C|synonymous_variant|LOW|O43395|O43395|transcript|ENST00000324862.7|protein_coding|7/16|c.1005T>C|p.Phe335Phe|1113/2414|1005/2052|335/683||,C|downstream_gene_variant|MODIFIER||.1761|transcript|ENST00000496202.5|pseudogene||n.*181T>C|||||181|,C|downstream_gene_variant|MODIFIER||.1761|transcript|ENST00000467514.1|pseudogene||n.*232T>C|||||232|,C|non_coding_transcript_exon_variant|MODIFIER||.176…	c(\ENST00000324862.7\, \ENST00000496202.5\, \ENST00000467514.1\, \ENST00000467329.5\)
1	150993488	+	TC	0.29	0.46	NA	0.375	0.000185335	8.3417e-06	NA	CTGGCTAATTTTTGTAGTTTTAATAG	ANN=C|downstream_gene_variant|MODIFIER|Q8N5J2|Q8N5J2|transcript|ENST00000361738.10|protein_coding||c.*3799A>G|||||3612|,C|downstream_gene_variant|MODIFIER|H0YJH5|H0YJH5|transcript|ENST00000497067.1|protein_coding||c.*3953A>G|||||3873|WARNING_TRANSCRIPT_MULTIPLE_STOP_CODONS,C|downstream_gene_variant|MODIFIER|Q8N5J2|Q8N5J2|transcript|ENST00000622754.4|protein_coding||c.*3381A>G|||||2598|,C|downstre…	c(\ENST00000361738.1\, \ENST00000497067.1\, \ENST00000622754.4\, \ENST00000312210.9\, \ENST00000361936.9\, \ENST00000493834.2\, \ENST00000368947.9\)
1	151459244	-	TC	0.28	0.28	NA	0.28	0.000193982	0.00322654	NA	AAGCCCCCGTCCCCTCCCCCTGCTCC	ANN=G|5_prime_UTR_variant|MODIFIER|Q7Z3K3|Q7Z3K3|transcript|ENST00000271715.7|protein_coding|1/19|c.-94T>C|||||17040|,G|upstream_gene_variant|MODIFIER||.1806|transcript|ENST00000358476.7|pseudogene||n.-66T>C|||||66|,G|upstream_gene_variant|MODIFIER|E9PIR8|E9PIR8|transcript|ENST00000533461.5|protein_coding||c.-4284T>C|||||4187|WARNING_TRANSCRIPT_NO_STOP_CODON,G|upstream_gene_variant|MODIFIER|E9PJY…	c(\ENST00000271715.7\, \ENST00000358476.7\, \ENST00000533461.5\, \ENST00000533351.5\, \ENST00000450842.1\, \ENST00000368863.6\, \ENST00000409503.5\, \ENST00000531094.5\, \ENST00000491586.5\, \ENST00000485040.5\, \ENST00000467287.5\, \ENST00000476128.1\)
1	186352005	-	TC	0.06	0.06	NA	0.06	2.21729e-14	3.46729e-13	NA	CTGAACAAAGGGGGCAAAACTTACTG	ANN=G|synonymous_variant|LOW|P12270|P12270|transcript|ENST00000367478.9|protein_coding|19/51|c.2440T>C|p.Leu814Leu|2665/9636|2440/7092|814/2363||,G|downstream_gene_variant|MODIFIER||.2361|transcript|ENST00000474852.1|pseudogene||n.*10T>C|||||10|,G|downstream_gene_variant|MODIFIER|P12270|P12270|transcript|ENST00000613151.1|protein_coding||c.*1866T>C|||||1866|,G|non_coding_transcript_exon_variant|M…	c(\ENST00000367478.9\, \ENST00000474852.1\, \ENST00000613151.1\, \ENST00000491783.5\, \ENST00000469463.1\)
1	244691969	+	TC	0.11	0.13	NA	0.12	1.62286e-16	1.2316e-16	NA	AAAGAATACAAAGGCAATGCTTATCA	ANN=C|synonymous_variant|LOW|Q9BSY9|Q9BSY9|transcript|ENST00000302550.16|protein_coding|4/5|c.300T>C|p.Ala100Ala|488/4017|300/585|100/194||,C|synonymous_variant|LOW|Q9BSY9|Q9BSY9|transcript|ENST00000263831.11|protein_coding|3/4|c.201T>C|p.Ala67Ala|412/859|201/486|67/161||,C|downstream_gene_variant|MODIFIER|B1APK7|B1APK7|transcript|ENST00000418162.1|protein_coding||c.*47T>C|||||47|WARNING_TRANSCRI…	c(\ENST00000302550.1\, \ENST00000263831.1\, \ENST00000418162.1\, \ENST00000595491.1\)
2	135058097	+	TC	0.21	0.34	NA	0.275	0.00377719	0.00132591	NA	ACTCGAAAAGGTCAGATCTATTTGCT	ANN=C|missense_variant|MODERATE|C9J1R5|C9J1R5|transcript|ENST00000425393.1|protein_coding|3/3|c.161T>C|p.Ile54Thr|170/1139|161/177|54/58||,C|intron_variant|MODIFIER|Q15042|Q15042|transcript|ENST00000442034.5|protein_coding|3/24|c.150+11T>C||||||,C|intron_variant|MODIFIER|Q15042|Q15042|transcript|ENST00000264158.12|protein_coding|3/23|c.150+11T>C||||||	c(\ENST00000425393.1\, \ENST00000442034.5\, \ENST00000264158.1\)
2	201723348	-	TC	0.17	0.19	NA	0.18	0.000148455	8.37002e-06	NA	TTATACTACGAGGGCAACTTTCACCT	ANN=G|missense_variant|MODERATE|H0Y696|H0Y696|transcript|ENST00000439495.5|protein_coding|13/26|c.1567T>C|p.Ser523Pro|1567/3242|1567/1756|523/584||WARNING_TRANSCRIPT_MULTIPLE_STOP_CODONS,G|synonymous_variant|LOW|Q96Q42|Q96Q42|transcript|ENST00000264276.11|protein_coding|22/34|c.3606T>C|p.Phe1202Phe|3723/6675|3606/4974|1202/1657||,G|downstream_gene_variant|MODIFIER||.19712|transcript|ENST000004940…	c(\ENST00000439495.5\, \ENST00000264276.1\, \ENST00000494017.5\, \ENST00000489440.5\, \ENST00000482891.5\)
2	216529495	+	TC	0.1	0.12	NA	0.11	9.62369e-05	4.66743e-05	NA	TACCTTCTGCCTGTAAAACCTGCCCC	ANN=C|3_prime_UTR_variant|MODIFIER|M0R0A1|M0R0A1|transcript|ENST00000598925.5|protein_coding|4/4|c.*247T>C|||||8742|,C|downstream_gene_variant|MODIFIER|Q6P4E4|Q6P4E4|transcript|ENST00000600880.5|protein_coding||c.*222T>C|||||41|,C|downstream_gene_variant|MODIFIER|M0R2L6|M0R2L6|transcript|ENST00000427280.6|protein_coding||c.*222T>C|||||44|,C|downstream_gene_variant|MODIFIER|M0R0A1|M0R0A1|transcrip…	c(\ENST00000598925.5\, \ENST00000600880.5\, \ENST00000427280.6\, \ENST00000441179.2\, \ENST00000446558.5\, \ENST00000624436.1\)
3	38492398	+	TC	0.07	NA	0.08	0.075	0.0027473	NA	1.4402e-05	CAGTTTAAAATGATGAGTAATTGCAA	ANN=C|3_prime_UTR_variant|MODIFIER|Q13705|Q13705|transcript|ENST00000352511.5|protein_coding|11/11|c.*9066T>C|||||9066|,C|upstream_gene_variant|MODIFIER|F2Z2D3|F2Z2D3|transcript|ENST00000412107.5|protein_coding||c.-3970T>C|||||3729|,C|upstream_gene_variant|MODIFIER|F8WEP0|F8WEP0|transcript|ENST00000436414.5|protein_coding||c.-3970T>C|||||3874|,C|upstream_gene_variant|MODIFIER|Q9Y2C4|Q9Y2C4|transc…	c(\ENST00000352511.5\, \ENST00000412107.5\, \ENST00000436414.5\, \ENST00000287675.1\, \ENST00000431472.5\, \ENST00000454803.6\, \ENST00000457367.5\, \ENST00000453767.1\, \ENST00000450732.1\, \ENST00000470291.6\, \ENST00000474071.5\, \ENST00000443942.5\, \ENST00000630638.1\, \ENST00000447573.5\, \ENST00000489813.1\, \ENST00000422077.6\, \ENST00000438992.5\)
3	39069680	+	TC	0.18	0.13	0.09	0.133333	1.00285e-20	5.9145e-17	1.21835e-07	TCCAAGAACATGTGCAAAACTAATGA	ANN=C|missense_variant|MODERATE|Q8TAF3|Q8TAF3|transcript|ENST00000302313.10|protein_coding|7/19|c.608T>C|p.Leu203Pro|618/3965|608/2034|203/677||,C|missense_variant|MODERATE|C9JC24|C9JC24|transcript|ENST00000441361.1|protein_coding|7/8|c.398T>C|p.Leu133Pro|861/949|398/486|133/161||WARNING_TRANSCRIPT_NO_STOP_CODON,C|3_prime_UTR_variant|MODIFIER|F8W7Y5|F8W7Y5|transcript|ENST00000413099.6|protein_cod…	c(\ENST00000302313.1\, \ENST00000441361.1\, \ENST00000413099.6\, \ENST00000433841.6\, \ENST00000420940.6\, \ENST00000423296.6\)
3	45476585	+	TC	0.16	0.2	0.05	0.136667	1.00482e-13	4.95604e-18	5.94692e-05	GACTCCTACATGGGCACAGCTCTCTG	ANN=C|missense_variant|MODERATE|E9PHM2|E9PHM2|transcript|ENST00000414984.5|protein_coding|8/20|c.847T>C|p.Ser283Pro|985/2800|847/2583|283/860||,C|missense_variant|MODERATE||.22746|transcript|ENST00000265537.8|protein_coding|10/23|c.976T>C|p.Ser326Pro|1171/4169|976/1728|326/575||,C|missense_variant|MODERATE|A0A494C1E0|A0A494C1E0|transcript|ENST00000651549.1|protein_coding|9/22|c.976T>C|p.Ser326Pro…	c(\ENST00000414984.5\, \ENST00000265537.8\, \ENST00000651549.1\, \ENST00000642274.1\, \ENST00000650792.2\, \ENST00000645846.2\, \ENST00000652135.1\)
3	48626003	-	CT	0.43	0.38	0.47	0.426667	9.90069e-07	0.000129016	3.8287e-05	CCTCCCCTCCTCTGCCTGCTCAGGTC	ANN=A|splice_region_variant&intron_variant|LOW|Q9BXS9|Q9BXS9|transcript|ENST00000395550.7|protein_coding|20/20|c.2266-3C>T||||||,A|splice_region_variant&intron_variant|LOW|A0A0C4DFT5|A0A0C4DFT5|transcript|ENST00000358747.10|protein_coding|19/19|c.2203-3C>T||||||,A|splice_region_variant&intron_variant|LOW||.22817|transcript|ENST00000489483.5|pseudogene|11/11|n.5407-3C>T||||||,A|splice_region_varia…	c(\ENST00000395550.7\, \ENST00000358747.1\, \ENST00000489483.5\, \ENST00000307364.1\, \ENST00000337000.1\, \ENST00000420764.6\, \ENST00000383733.7\, \ENST00000480524.5\, \ENST00000455886.6\, \ENST00000330862.4\, \ENST00000421649.5\, \ENST00000444531.5\, \ENST00000414944.1\, \ENST00000466257.1\, \ENST00000462009.6\, \ENST00000469693.5\, \ENST00000496469.1\, \ENST00000485361.1\, \ENST00000494717.1\)
3	113844617	+	TC	0.33	0.48	0.45	0.42	1.94613e-07	1.19797e-13	0.00194693	TTAAAAAACAGGGGCCAAATTTACAT	ANN=C|synonymous_variant|LOW|Q8IYS0|Q8IYS0|transcript|ENST00000358160.9|protein_coding|2/18|c.142T>C|p.Leu48Leu|264/3807|142/1989|48/662||,C|synonymous_variant|LOW|B4DF12|B4DF12|transcript|ENST00000472384.5|protein_coding|2/11|c.142T>C|p.Leu48Leu|171/1162|142/621|48/206||,C|synonymous_variant|LOW|F8WCA8|F8WCA8|transcript|ENST00000484714.2|protein_coding|2/7|c.142T>C|p.Leu48Leu|147/814|142/270|48/…	c(\ENST00000358160.9\, \ENST00000472384.5\, \ENST00000484714.2\, \ENST00000463760.2\, \ENST00000479212.5\, \ENST00000498183.5\, \ENST00000486457.5\, \ENST00000467895.1\)
3	142827608	-	TC	0.11	0.22	NA	0.165	0.00469553	0.000964779	NA	GGCATTCACACGGGCCAGTTTGTGTA	ANN=G|downstream_gene_variant|MODIFIER||.23634|transcript|ENST00000483986.1|pseudogene||n.*2069T>C|||||2069|,G|intron_variant|MODIFIER|H7C5D5|H7C5D5|transcript|ENST00000470310.5|protein_coding|1/5|c.40+2084T>C||||||WARNING_TRANSCRIPT_NO_START_CODON,G|intron_variant|MODIFIER|Q9UKZ9|Q9UKZ9|transcript|ENST00000295992.8|protein_coding|6/8|c.865+2084T>C||||||,G|intron_variant|MODIFIER||.23634|transcri…	c(\ENST00000483986.1\, \ENST00000470310.5\, \ENST00000295992.8\, \ENST00000470795.5\, \ENST00000648195.1\, \ENST00000485766.1\, \ENST00000480473.5\, \ENST00000489462.1\)
3	158645766	+	TC	0.07	0.07	NA	0.07	1.79199e-08	3.64096e-08	NA	CTTTACTACACTGGCAGAATTGCAAA	ANN=C|synonymous_variant|LOW|C9IZ01|C9IZ01|transcript|ENST00000478576.5|protein_coding|2/14|c.219T>C|p.Ile73Ile|326/2147|219/1776|73/591||,C|synonymous_variant|LOW|F8WAU4|F8WAU4|transcript|ENST00000478254.5|protein_coding|2/18|c.219T>C|p.Ile73Ile|326/3470|219/1362|73/453||,C|synonymous_variant|LOW|Q96RP9|Q96RP9|transcript|ENST00000264263.9|protein_coding|2/19|c.219T>C|p.Ile73Ile|257/3453|219/2313…	c(\ENST00000478576.5\, \ENST00000478254.5\, \ENST00000264263.9\, \ENST00000486715.5\, \ENST00000464732.1\, \ENST00000478251.1\, \ENST00000482640.5\)
3	171369625	-	TC	0.06	0.11	NA	0.085	0.00276414	9.38008e-05	NA	ATGGAACATACGGGCAAGTTTATAAG	ANN=G|missense_variant|MODERATE|Q9UKE5|Q9UKE5|transcript|ENST00000436636.7|protein_coding|2/33|c.118T>C|p.Tyr40His|460/9892|118/4083|40/1360||,G|missense_variant|MODERATE||.23841|transcript|ENST00000284483.12|protein_coding|2/32|c.118T>C|p.Tyr40His|118/4059|118/4059|40/1352||,G|missense_variant|MODERATE|C9JVV1|C9JVV1|transcript|ENST00000465393.1|protein_coding|2/3|c.118T>C|p.Tyr40His|460/750|118/…	c(\ENST00000436636.7\, \ENST00000284483.1\, \ENST00000465393.1\, \ENST00000341852.1\, \ENST00000357327.9\, \ENST00000460047.5\, \ENST00000470834.5\, \ENST00000475336.5\, \ENST00000488470.5\)
4	25260537	+	TC	0.18	NA	0.08	0.13	7.1304e-05	NA	0.000386677	TTGAAAGACAGGGGCAATGATAATTG	ANN=C|synonymous_variant|LOW|G5E9Z4|G5E9Z4|transcript|ENST00000512921.4|protein_coding|6/10|c.636T>C|p.Asp212Asp|747/1388|636/1158|212/385||,C|synonymous_variant|LOW|Q8TCG2|Q8TCG2|transcript|ENST00000264864.8|protein_coding|6/10|c.924T>C|p.Asp308Asp|1055/3594|924/1446|308/481||	c(\ENST00000512921.4\, \ENST00000264864.8\)
4	38694874	+	CT	0.08	0.08	0.07	0.0766667	0.000732146	0.00267392	0.0027473	CAAAGTGTACACTAAAAGCTCCCACT	ANN=T|missense_variant|MODERATE|P57682|P57682|transcript|ENST00000261438.10|protein_coding|5/6|c.824C>T|p.Ser275Phe|1126/5594|824/1038|275/345||,T|downstream_gene_variant|MODIFIER|P57682|P57682|transcript|ENST00000514033.1|protein_coding||c.*4991C>T|||||4123|	c(\ENST00000261438.1\, \ENST00000514033.1\)
4	48861034	+	TC	0.19	0.22	0.08	0.163333	1.42526e-79	8.64353e-93	3.4774e-11	AATTGTTGCAAGGGCAAAGATAACTC	ANN=C|3_prime_UTR_variant|MODIFIER|D6RBN5|D6RBN5|transcript|ENST00000509122.5|protein_coding|8/8|c.*272T>C|||||272|,C|3_prime_UTR_variant|MODIFIER|Q9NX40|Q9NX40|transcript|ENST00000264312.11|protein_coding|9/9|c.*272T>C|||||272|,C|3_prime_UTR_variant|MODIFIER|Q9NX40|Q9NX40|transcript|ENST00000396448.6|protein_coding|8/8|c.*338T>C|||||9042|,C|3_prime_UTR_variant|MODIFIER|Q9NX40|Q9NX40|transcript|E…	c(\ENST00000509122.5\, \ENST00000264312.1\, \ENST00000396448.6\, \ENST00000381473.7\, \ENST00000444354.6\, \ENST00000425583.6\, \ENST00000508293.5\, \ENST00000513391.2\, \ENST00000513576.1\, \ENST00000505922.6\, \ENST00000506801.5\, \ENST00000503016.5\, \ENST00000508329.1\, \ENST00000502972.1\)
4	53390530	+	TC	0.09	0.09	NA	0.09	0.00071004	0.000372002	NA	TTATAAAACAGGGACAAAAGTCAAAG	ANN=C|missense_variant|MODERATE|Q6UN15|Q6UN15|transcript|ENST00000337488.11|protein_coding|7/18|c.407T>C|p.Val136Ala|605/3396|407/1785|136/594||,C|missense_variant|MODERATE|A0A0B4J203|A0A0B4J203|transcript|ENST00000507166.5|protein_coding|7/24|c.407T>C|p.Val136Ala|407/2550|407/2550|136/849||,C|missense_variant|MODERATE|H0Y8J4|H0Y8J4|transcript|ENST00000514543.5|protein_coding|2/12|c.68T>C|p.Val23…	c(\ENST00000337488.1\, \ENST00000507166.5\, \ENST00000514543.5\, \ENST00000358575.9\, \ENST00000507922.5\, \ENST00000306932.1\, \ENST00000510668.1\, \ENST00000505125.5\, \ENST00000511376.5\, \ENST00000513975.5\)
5	33456206	+	TC	0.26	0.28	0.08	0.206667	1.17703e-141	2.71944e-194	3.92882e-29	GTTAGACACACGGGCAAAATTAAGGC	ANN=C|synonymous_variant|LOW|P26639|P26639|transcript|ENST00000455217.6|protein_coding|9/20|c.915T>C|p.Ile305Ile|1037/2523|915/2271|305/756||,C|synonymous_variant|LOW|P26639|P26639|transcript|ENST00000502553.5|protein_coding|9/20|c.816T>C|p.Ile272Ile|953/2534|816/2172|272/723||,C|synonymous_variant|LOW|P26639|P26639|transcript|ENST00000265112.7|protein_coding|8/19|c.816T>C|p.Ile272Ile|1127/4314|8…	c(\ENST00000455217.6\, \ENST00000502553.5\, \ENST00000265112.7\, \ENST00000508361.5\, \ENST00000507716.5\, \ENST00000509731.5\, \ENST00000509410.1\, \ENST00000514259.5\, \ENST00000505012.5\, \ENST00000513066.3\, \ENST00000627006.2\, \ENST00000504698.1\)
5	95523802	-	TC	0.27	0.33	0.08	0.226667	3.0924e-21	1.75387e-24	1.93266e-06	GATACATATATGGGCAAAGTTTTCTG	ANN=G|synonymous_variant|LOW|Q6PGP7|Q6PGP7|transcript|ENST00000358746.6|protein_coding|17/43|c.1485T>C|p.Val495Val|1784/5706|1485/4695|495/1564||,G|synonymous_variant|LOW|D6RCE2|D6RCE2|transcript|ENST00000514952.5|protein_coding|16/18|c.1341T>C|p.Val447Val|1610/2102|1341/1833|447/610||WARNING_TRANSCRIPT_NO_STOP_CODON,G|synonymous_variant|LOW|Q6PGP7|Q6PGP7|transcript|ENST00000649566.1|protein_codi…	c(\ENST00000358746.6\, \ENST00000514952.5\, \ENST00000649566.1\, \ENST00000513232.1\, \ENST00000507805.5\, \ENST00000390957.1\, \ENST00000504421.1\, \ENST00000505578.5\)
5	134206047	-	CT	0.05	0.05	NA	0.05	7.44515e-13	3.79408e-13	NA	GAGATGTGCATGGGCAATTTCATGAT	ANN=A|missense_variant|MODERATE|P67775|P67775|transcript|ENST00000481195.6|protein_coding|2/7|c.187C>T|p.His63Tyr|399/4582|187/930|63/309||,A|missense_variant|MODERATE|E7ESG8|E7ESG8|transcript|ENST00000523082.1|protein_coding|2/3|c.148C>T|p.His50Tyr|222/510|148/436|50/144||WARNING_TRANSCRIPT_INCOMPLETE,A|5_prime_UTR_variant|MODIFIER|E5RHP4|E5RHP4|transcript|ENST00000522385.1|protein_coding|2/4|c.…	c(\ENST00000481195.6\, \ENST00000523082.1\, \ENST00000522385.1\, \ENST00000495833.1\, \ENST00000519718.1\, \ENST00000520515.5\, \ENST00000231504.5\, \ENST00000518409.1\)
5	138886214	+	TC	0.3	0.28	0.07	0.216667	3.13808e-46	1.22807e-46	2.4458e-12	TCTTTTCCTTTTATCCAGGCTGGACG	ANN=C|splice_region_variant|LOW|E5RJZ2|E5RJZ2|transcript|ENST00000521724.5|protein_coding|7/17|c.*755T>C||||||,C|splice_region_variant&synonymous_variant|LOW|P35221|P35221|transcript|ENST00000302763.12|protein_coding|8/18|c.1065T>C|p.Ala355Ala|1153/3754|1065/2721|355/906||,C|splice_region_variant&synonymous_variant|LOW|G3XAM7|G3XAM7|transcript|ENST00000518825.5|protein_coding|7/18|c.1065T>C|p.Ala…	c(\ENST00000521724.5\, \ENST00000302763.1\, \ENST00000518825.5\, \ENST00000523275.5\, \ENST00000518381.5\, \ENST00000522013.5\, \ENST00000520260.5\, \ENST00000523298.5\, \ENST00000520865.5\, \ENST00000519634.5\, \ENST00000517533.5\, \ENST00000523685.5\, \ENST00000519768.5\, \ENST00000517656.5\, \ENST00000521683.5\, \ENST00000521640.5\, \ENST00000519116.5\, \ENST00000522052.5\, \ENST00000627109.2\…
5	142152512	+	TC	0.06	0.06	NA	0.06	3.78533e-08	3.77878e-08	NA	ACCCCCACCCCCACCCCCCTTATTTT	ANN=C|3_prime_UTR_variant|MODIFIER|Q9BT67|Q9BT67|transcript|ENST00000253814.6|protein_coding|8/8|c.*784T>C|||||7838|,C|non_coding_transcript_exon_variant|MODIFIER||.26958|transcript|ENST00000503388.1|pseudogene|2/2|n.2481T>C||||||	c(\ENST00000253814.6\, \ENST00000503388.1\)
5	151138750	-	TC	0.09	0.13	NA	0.11	8.36997e-12	1.12406e-24	NA	TATGAATTGACGGGCAAGTTTGAACG	ANN=G|synonymous_variant|LOW|P08133|P08133|transcript|ENST00000354546.10|protein_coding|5/26|c.246T>C|p.Phe82Phe|371/2889|246/2022|82/673||,G|synonymous_variant|LOW|E5RFF0|E5RFF0|transcript|ENST00000517486.5|protein_coding|5/7|c.246T>C|p.Phe82Phe|339/562|246/469|82/155||WARNING_TRANSCRIPT_INCOMPLETE,G|synonymous_variant|LOW|E5RIU8|E5RIU8|transcript|ENST00000519644.6|protein_coding|5/10|c.246T>C|p…	c(\ENST00000354546.1\, \ENST00000517486.5\, \ENST00000519644.6\, \ENST00000517677.5\, \ENST00000521749.5\, \ENST00000517757.5\, \ENST00000523164.1\, \ENST00000523714.5\, \ENST00000377751.9\, \ENST00000521512.5\, \ENST00000520378.1\)
5	168494664	+	CT	0.45	NA	0.47	0.46	0.00194693	NA	3.8287e-05	TAAAAAGGTATATGTACACTCTTCTA	ANN=T|upstream_gene_variant|MODIFIER||.27181|transcript|ENST00000518757.5|pseudogene||n.-2348C>T|||||2348|,T|upstream_gene_variant|MODIFIER||.27181|transcript|ENST00000520421.1|pseudogene||n.-2554C>T|||||2554|,T|downstream_gene_variant|MODIFIER|E5RI24|E5RI24|transcript|ENST00000521329.5|protein_coding||c.*1081C>T|||||706|,T|downstream_gene_variant|MODIFIER||.27180|transcript|ENST00000524082.5|pse…	c(\ENST00000518757.5\, \ENST00000520421.1\, \ENST00000521329.5\, \ENST00000524082.5\, \ENST00000231572.8\, \ENST00000522834.5\, \ENST00000520013.5\, \ENST00000519346.1\, \ENST00000521939.5\)
5	177303226	-	TC	0.12	0.17	NA	0.145	1.02149e-07	1.17943e-10	NA	AAGGAGTACGTGGGCAAGACTAGCCT	ANN=G|synonymous_variant|LOW|Q969Q5|Q969Q5|transcript|ENST00000303251.11|protein_coding|1/8|c.63T>C|p.Thr21Thr|494/1588|63/612|21/203||,G|synonymous_variant|LOW|D6RFW3|D6RFW3|transcript|ENST00000504395.1|protein_coding|2/4|c.63T>C|p.Thr21Thr|429/563|63/197|21/64||WARNING_TRANSCRIPT_INCOMPLETE,G|synonymous_variant|LOW|Q969Q5|Q969Q5|transcript|ENST00000393611.6|protein_coding|2/9|c.63T>C|p.Thr21Thr…	c(\ENST00000303251.1\, \ENST00000504395.1\, \ENST00000393611.6\, \ENST00000303270.6\, \ENST00000303204.9\, \ENST00000510797.1\, \ENST00000504594.5\, \ENST00000503853.1\, \ENST00000511309.5\, \ENST00000503216.5\, \ENST00000502670.1\, \ENST00000510701.1\, \ENST00000439151.6\, \ENST00000423571.6\, \ENST00000513169.1\, \ENST00000502529.1\, \ENST00000354179.8\, \ENST00000427908.6\, \ENST00000439742.6\…
5	177512778	-	TC	NA	0.34	0.21	0.275	NA	0.00270307	0.000124028	GCCATCCATGGGGGCAAAGGTCAGGG	ANN=G|splice_donor_variant&intron_variant|HIGH||.27326|transcript|ENST00000507955.6|protein_coding|13/16|c.*607+2T>C||||||,G|splice_donor_variant&intron_variant|HIGH|Q9UJV9|Q9UJV9|transcript|ENST00000330503.12|protein_coding|13/16|c.1399+2T>C||||||,G|splice_donor_variant&intron_variant|HIGH||.27326|transcript|ENST00000505081.5|pseudogene|9/12|n.2266+2T>C||||||,G|splice_donor_variant&intron_varian…	c(\ENST00000507955.6\, \ENST00000330503.1\, \ENST00000505081.5\, \ENST00000503078.5\, \ENST00000652565.1\, \ENST00000507900.5\, \ENST00000652618.1\, \ENST00000652623.1\, \ENST00000650742.1\, \ENST00000500323.2\, \ENST00000357198.8\, \ENST00000501403.6\, \ENST00000510380.5\, \ENST00000506493.5\, \ENST00000502885.5\, \ENST00000509310.1\, \ENST00000510389.1\, \ENST00000312943.1\, \ENST00000377112.8\…
5	179847994	-	TC	0.09	0.09	NA	0.09	3.1248e-08	1.80447e-06	NA	ATCTACTACAGGGACAAGTTTCAGAG	ANN=G|missense_variant|MODERATE|B7Z1T6|B7Z1T6|transcript|ENST00000518235.5|protein_coding|3/8|c.199T>C|p.Ser67Pro|209/1244|199/690|67/229||,G|missense_variant|MODERATE|E5RI52|E5RI52|transcript|ENST00000518219.5|protein_coding|3/6|c.199T>C|p.Ser67Pro|211/4145|199/579|67/192||,G|missense_variant|MODERATE|Q6NTE8|Q6NTE8|transcript|ENST00000292586.11|protein_coding|3/7|c.199T>C|p.Ser67Pro|220/1168|199…	c(\ENST00000518235.5\, \ENST00000518219.5\, \ENST00000292586.1\, \ENST00000521333.5\, \ENST00000519208.5\, \ENST00000521299.5\, \ENST00000520995.5\, \ENST00000524068.5\, \ENST00000522157.5\, \ENST00000523835.5\, \ENST00000519213.1\, \ENST00000522663.5\, \ENST00000523267.1\, \ENST00000520900.5\, \ENST00000521675.1\, \ENST00000516393.1\, \ENST00000410516.1\, \ENST00000517338.1\, \ENST00000520698.5\…
6	18221952	+	TC	0.14	0.09	NA	0.115	1.36365e-09	6.88103e-06	NA	AACTGTTACAGGGGCATATTTGAGTG	ANN=C|missense_variant|MODERATE|Q08EI0|Q08EI0|transcript|ENST00000546309.6|protein_coding|4/4|c.302T>C|p.Leu101Ser|405/496|302/342|101/113||,C|missense_variant|MODERATE|Q8NB78|Q8NB78|transcript|ENST00000650836.2|protein_coding|22/22|c.2429T>C|p.Leu810Ser|2636/4538|2429/2469|810/822||,C|missense_variant|MODERATE|H0Y6H0|H0Y6H0|transcript|ENST00000449850.2|protein_coding|22/22|c.2432T>C|p.Leu811Ser|…	c(\ENST00000546309.6\, \ENST00000650836.2\, \ENST00000449850.2\, \ENST00000297792.9\, \ENST00000652292.1\, \ENST00000651624.1\, \ENST00000651992.1\, \ENST00000515770.2\, \ENST00000507591.2\, \ENST00000505224.5\, \ENST00000652576.1\, \ENST00000652689.1\, \ENST00000244776.1\, \ENST00000642162.1\)
6	28169399	+	TC	0.27	0.34	NA	0.305	0.000831946	1.66454e-05	NA	CAGCTATCTTGGTTTGTTTCTAGAAT	ANN=C|splice_region_variant&intron_variant|LOW||.43575|transcript|ENST00000562227.2|pseudogene|5/5|n.1577-3T>C||||||,C|splice_region_variant&intron_variant|LOW||.43575|transcript|ENST00000440790.6|pseudogene|4/4|n.1436-3T>C||||||,C|upstream_gene_variant|MODIFIER||.27735|transcript|ENST00000625142.1|pseudogene||n.-1446T>C|||||1446|,C|downstream_gene_variant|MODIFIER||.43575|transcript|ENST00000570…	c(\ENST00000562227.2\, \ENST00000440790.6\, \ENST00000625142.1\, \ENST00000570042.5\, \ENST00000565888.1\)
6	35556022	+	TC	0.08	0.08	NA	0.08	1.40564e-05	5.36888e-05	NA	CATGGTTACATTGGCGAATTTGAAAT	ANN=C|non_coding_transcript_exon_variant|MODIFIER||.43672|transcript|ENST00000403958.1|pseudogene|1/1|n.150T>C||||||	ENST00000403958.1
6	57532432	+	TC	0.08	0.05	NA	0.065	0.00010496	0.00530604	NA	CATTCCTACACTGGCCAAGATTACAG	ANN=C|synonymous_variant|LOW|P49643|P49643|transcript|ENST00000615550.5|protein_coding|9/14|c.783T>C|p.Asp261Asp|864/2303|783/1530|261/509||,C|synonymous_variant|LOW||.28203|transcript|ENST00000672107.1|protein_coding|11/16|c.1041T>C|p.Asp347Asp|1122/2561|1041/1788|347/595||,C|synonymous_variant|LOW|A0A096LP51|A0A096LP51|transcript|ENST00000550475.2|protein_coding|1/3|c.22T>C|p.Leu8Leu|22/375|22/…	c(\ENST00000615550.5\, \ENST00000672107.1\, \ENST00000550475.2\, \ENST00000470638.3\)
6	79214996	-	TC	0.13	0.15	NA	0.14	2.409e-133	6.47912e-150	NA	GAGAATACAGAGGGCAAAGATGGATC	ANN=G|synonymous_variant|LOW|Q15651|Q15651|transcript|ENST00000344726.9|protein_coding|2/6|c.42T>C|p.Asp14Asp|171/872|42/300|14/99||,G|synonymous_variant|LOW|A0A087WZE9|A0A087WZE9|transcript|ENST00000620514.1|protein_coding|2/7|c.42T>C|p.Asp14Asp|220/1010|42/393|14/130||,G|synonymous_variant|LOW|Q15651|Q15651|transcript|ENST00000275036.11|protein_coding|2/6|c.42T>C|p.Asp14Asp|171/831|42/234|14/77…	c(\ENST00000344726.9\, \ENST00000620514.1\, \ENST00000275036.1\)
6	89084063	+	TC	0.24	0.29	0.11	0.213333	1.25381e-19	1.03786e-19	5.35521e-08	AAATTATGCTGGGGCAAAGTTTAGTG	ANN=C|missense_variant|MODERATE|Q12796|Q12796|transcript|ENST00000336032.4|protein_coding|2/2|c.851T>C|p.Phe284Ser|995/2092|851/984|284/327||,C|missense_variant|MODERATE|Q49A59|Q49A59|transcript|ENST00000354922.3|protein_coding|2/2|c.296T>C|p.Phe99Ser|1211/1345|296/429|99/142||,C|missense_variant|MODERATE|Q49A59|Q49A59|transcript|ENST00000369472.1|protein_coding|2/2|c.296T>C|p.Phe99Ser|534/816|29…	c(\ENST00000336032.4\, \ENST00000354922.3\, \ENST00000369472.1\, \ENST00000606729.1\)
6	132789815	-	TC	0.07	0.13	NA	0.1	0.000768982	1.12037e-08	NA	TGTACATATTGGAGCAAAATTTATGT	ANN=G|missense_variant|MODERATE|Q6NT16|Q6NT16|transcript|ENST00000275227.9|protein_coding|4/14|c.302T>C|p.Phe101Ser|483/2452|302/1371|101/456||,G|missense_variant|MODERATE|A0A3B3IU67|A0A3B3IU67|transcript|ENST00000650278.1|protein_coding|5/15|c.161T>C|p.Phe54Ser|421/2377|161/1230|54/409||,G|missense_variant|MODERATE|A0A3B3IT67|A0A3B3IT67|transcript|ENST00000647932.1|protein_coding|5/15|c.83T>C|p.…	c(\ENST00000275227.9\, \ENST00000650278.1\, \ENST00000647932.1\, \ENST00000650298.1\, \ENST00000650136.1\, \ENST00000367918.1\, \ENST00000460518.1\)
7	28821161	+	CT	0.15	NA	0.23	0.19	0.00228216	NA	0.000929176	TGTGTGTGTGTGTGTGTGTTCATGGG	ANN=T|3_prime_UTR_variant|MODIFIER|Q02930|Q02930|transcript|ENST00000357727.7|protein_coding|11/11|c.*1882C>T|||||1882|,T|downstream_gene_variant|MODIFIER|H0YFV2|H0YFV2|transcript|ENST00000498316.3|protein_coding||c.*2070C>T|||||1602|WARNING_TRANSCRIPT_NO_START_CODON,T|downstream_gene_variant|MODIFIER|Q02930|Q02930|transcript|ENST00000396299.6|protein_coding||c.*1882C>T|||||1161|,T|downstream_gen…	c(\ENST00000357727.7\, \ENST00000498316.3\, \ENST00000396299.6\, \ENST00000396300.6\, \ENST00000409603.5\, \ENST00000396298.6\)
7	64927843	+	CT	0.15	0.19	0.31	0.216667	0.00435487	0.000270605	8.26443e-05	ACTTAACCAATGTTTGACAACTACCC	ANN=T|missense_variant|MODERATE|Q14593|Q14593|transcript|ENST00000476120.1|protein_coding|4/4|c.515C>T|p.Thr172Ile|586/2000|515/1710|172/569||,T|3_prime_UTR_variant|MODIFIER|E9PL30|E9PL30|transcript|ENST00000395375.3|protein_coding|5/5|c.*403C>T|||||10253|,T|downstream_gene_variant|MODIFIER||.30673|transcript|ENST00000489672.5|pseudogene||n.*3412C>T|||||3412|,T|non_coding_transcript_exon_variant|…	c(\ENST00000476120.1\, \ENST00000395375.3\, \ENST00000489672.5\, \ENST00000527278.5\)
7	66155789	-	TC	0.72	0.58	NA	0.65	4.14309e-05	0.000549016	NA	ATTCCAGCACTTTGGGTGGCTAAGGC	ANN=G|downstream_gene_variant|MODIFIER|H7C0S8|H7C0S8|transcript|ENST00000450043.2|protein_coding||c.*3512A>G|||||3512|WARNING_TRANSCRIPT_INCOMPLETE,G|downstream_gene_variant|MODIFIER|H7BY40|H7BY40|transcript|ENST00000360415.7|protein_coding||c.*3872A>G|||||1221|,G|downstream_gene_variant|MODIFIER|O75575|O75575|transcript|ENST00000395326.8|protein_coding||c.*3432A>G|||||1221|,G|downstream_gene_var…	c(\ENST00000450043.2\, \ENST00000360415.7\, \ENST00000395326.8\, \ENST00000492264.1\, \ENST00000431089.6\, \ENST00000398684.6\, \ENST00000338592.5\, \ENST00000435524.2\)
7	67024998	+	TC	0.07	0.06	NA	0.065	1.52506e-05	2.10162e-06	NA	GTTGAAGATTTGGGCAAAATTATGGA	ANN=C|synonymous_variant|LOW|A0A087WUV9|A0A087WUV9|transcript|ENST00000615572.4|protein_coding|6/15|c.822T>C|p.Ile274Ile|981/3156|822/2007|274/668||,C|synonymous_variant|LOW|Q9NV66|Q9NV66|transcript|ENST00000359626.10|protein_coding|7/16|c.960T>C|p.Ile320Ile|1106/3330|960/2199|320/732||,C|synonymous_variant|LOW|Q9NV66|Q9NV66|transcript|ENST00000361660.8|protein_coding|7/15|c.960T>C|p.Ile320Ile|10…	c(\ENST00000615572.4\, \ENST00000359626.1\, \ENST00000361660.8\)
7	100057203	+	TC	0.12	0.11	NA	0.115	0.00462914	0.00470796	NA	CCGAGAGGCCCTGAGCCAACTCCGGG	ANN=C|missense_variant|MODERATE|G3V0F4|G3V0F4|transcript|ENST00000456748.6|protein_coding|2/5|c.197T>C|p.Leu66Pro|361/1904|197/1353|66/450||,C|missense_variant|MODERATE|Q9Y5A6|Q9Y5A6|transcript|ENST00000292450.9|protein_coding|2/4|c.197T>C|p.Leu66Pro|361/2009|197/1422|66/473||,C|missense_variant|MODERATE|C9JHD9|C9JHD9|transcript|ENST00000438937.1|protein_coding|3/4|c.197T>C|p.Leu66Pro|474/820|197…	c(\ENST00000456748.6\, \ENST00000292450.9\, \ENST00000438937.1\, \ENST00000543588.2\, \ENST00000477297.1\)
7	100113410	-	TC	0.19	0.17	NA	0.18	6.95194e-05	0.00413975	NA	ACCTTGACACCTGCCTTCCTTGCAGC	ANN=G|splice_region_variant&intron_variant|LOW|F8WEJ7|F8WEJ7|transcript|ENST00000421980.5|protein_coding|4/14|c.334-5T>C||||||,G|splice_region_variant&intron_variant|LOW|J3KR72|J3KR72|transcript|ENST00000472509.5|protein_coding|3/13|c.569-5T>C||||||,G|splice_region_variant&intron_variant|LOW|P49848|P49848|transcript|ENST00000437822.6|protein_coding|4/14|c.509-5T>C||||||,G|splice_region_variant&in…	c(\ENST00000421980.5\, \ENST00000472509.5\, \ENST00000437822.6\, \ENST00000493322.5\, \ENST00000523306.5\, \ENST00000449571.5\, \ENST00000453269.7\, \ENST00000452041.5\, \ENST00000344095.8\, \ENST00000487115.1\, \ENST00000359593.9\, \ENST00000416938.5\, \ENST00000450807.5\, \ENST00000520135.5\, \ENST00000451699.5\, \ENST00000417349.5\, \ENST00000431404.2\, \ENST00000460673.2\, \ENST00000421755.5\…
7	107583921	+	TC	0.08	0.12	NA	0.1	2.93225e-13	1.62938e-21	NA	TTTAATGTCTGGGGTAAAATTGCAAC	ANN=C|synonymous_variant|LOW|F8WDG1|F8WDG1|transcript|ENST00000482371.5|protein_coding|3/7|c.132T>C|p.Ile44Ile|187/943|132/201|44/66||,C|synonymous_variant|LOW|F8WB99|F8WB99|transcript|ENST00000442065.5|protein_coding|3/8|c.132T>C|p.Ile44Ile|182/812|132/516|44/171||,C|synonymous_variant|LOW|C9IYK6|C9IYK6|transcript|ENST00000479917.5|protein_coding|3/6|c.132T>C|p.Ile44Ile|289/746|132/589|44/195||W…	c(\ENST00000482371.5\, \ENST00000442065.5\, \ENST00000479917.5\, \ENST00000421217.5\, \ENST00000457837.5\, \ENST00000473124.1\, \ENST00000379119.6\, \ENST00000491150.5\, \ENST00000005259.8\, \ENST00000445771.6\, \ENST00000379117.6\, \ENST00000465919.5\, \ENST00000610269.1\, \ENST00000494086.5\, \ENST00000486326.5\, \ENST00000466094.5\)
7	131437845	+	TC	0.11	0.14	0.11	0.12	1.66949e-06	2.64128e-09	2.4991e-05	ATATTCAACGGAGGCAAATCTACACA	ANN=C|missense_variant|MODERATE|C9J7E8|C9J7E8|transcript|ENST00000421797.6|protein_coding|11/19|c.745T>C|p.Tyr249His|1157/2460|745/1932|249/643||,C|missense_variant|MODERATE|Q9UL63|Q9UL63|transcript|ENST00000352689.11|protein_coding|10/18|c.1021T>C|p.Tyr341His|1045/11136|1021/2208|341/735||,C|3_prime_UTR_variant|MODIFIER|F8WEY7|F8WEY7|transcript|ENST00000458153.5|protein_coding|10/18|c.*511T>C|||…	c(\ENST00000421797.6\, \ENST00000352689.1\, \ENST00000458153.5\, \ENST00000494785.5\)
7	155309460	+	TC	0.07	0.08	NA	0.075	1.77672e-08	1.30125e-07	NA	GTTCCTTTCGTGTTACACCCTCCACT	ANN=C|3_prime_UTR_variant|MODIFIER|F5H6P3|F5H6P3|transcript|ENST00000344756.8|protein_coding|6/6|c.*1102T>C|||||1102|,C|3_prime_UTR_variant|MODIFIER|O15503|O15503|transcript|ENST00000340368.9|protein_coding|6/6|c.*1190T>C|||||1190|,C|downstream_gene_variant|MODIFIER|H7C5L3|H7C5L3|transcript|ENST00000476756.1|protein_coding||c.*1102T>C|||||500|WARNING_TRANSCRIPT_MULTIPLE_STOP_CODONS,C|downstream_g…	c(\ENST00000344756.8\, \ENST00000340368.9\, \ENST00000476756.1\, \ENST00000342407.5\)
8	6414766	+	TC	0.34	0.42	0.13	0.296667	8.16392e-34	1.72303e-40	0.000644978	TTCTGCATTTTGTCTACAGGTTTCAA	ANN=C|missense_variant&splice_region_variant|MODERATE|Q8NEM0|Q8NEM0|transcript|ENST00000344683.10|protein_coding|3/14|c.116T>C|p.Val39Ala|157/8008|116/2508|39/835||,C|missense_variant&splice_region_variant|MODERATE|Q8NEM0|Q8NEM0|transcript|ENST00000519480.5|protein_coding|3/8|c.116T>C|p.Val39Ala|188/2917|116/1833|39/610||,C|missense_variant&splice_region_variant|MODERATE|Q8NEM0|Q8NEM0|transcript|…	c(\ENST00000344683.1\, \ENST00000519480.5\, \ENST00000522905.1\)
8	27765214	-	TC	0.17	0.14	0.07	0.126667	2.44121e-10	5.35017e-09	0.00145317	ACTATTTACATGGGAAAAGATAAATA	ANN=G|synonymous_variant|LOW|Q86WR0|Q86WR0|transcript|ENST00000356537.9|protein_coding|2/9|c.66T>C|p.Asp22Asp|166/3627|66/627|22/208||,G|synonymous_variant|LOW|Q0VGD4|Q0VGD4|transcript|ENST00000520202.5|protein_coding|2/7|c.66T>C|p.Asp22Asp|165/1734|66/129|22/42||,G|synonymous_variant|LOW|B7Z2L8|B7Z2L8|transcript|ENST00000519509.5|protein_coding|2/8|c.66T>C|p.Asp22Asp|166/977|66/279|22/92||,G|syn…	c(\ENST00000356537.9\, \ENST00000520202.5\, \ENST00000519509.5\, \ENST00000524084.5\, \ENST00000517979.1\, \ENST00000520486.5\, \ENST00000523841.5\, \ENST00000640944.1\, \ENST00000522915.5\)
8	27828120	-	TC	0.12	0.12	NA	0.12	4.97568e-08	1.92034e-07	NA	CTTTGGTACTGGGGTAAATGTGTACC	ANN=G|missense_variant|MODERATE|V9HWH0|V9HWH0|transcript|ENST00000301905.9|protein_coding|3/8|c.137T>C|p.Val46Ala|323/1836|137/969|46/322||,G|missense_variant|MODERATE|Q96KB5|Q96KB5|transcript|ENST00000522944.5|protein_coding|3/8|c.137T>C|p.Val46Ala|530/1499|137/1002|46/333||,G|missense_variant|MODERATE|E5RIE1|E5RIE1|transcript|ENST00000524266.1|protein_coding|3/6|c.137T>C|p.Val46Ala|289/819|137/…	c(\ENST00000301905.9\, \ENST00000522944.5\, \ENST00000524266.1\, \ENST00000521226.2\)
8	47970576	+	TC	0.05	0.05	NA	0.05	1.73158e-10	6.85673e-10	NA	CACACTGGAAGGGGCAAATTTCGGGC	ANN=C|synonymous_variant|LOW|A0A3B3ITP6|A0A3B3ITP6|transcript|ENST00000648407.1|protein_coding|12/15|c.1500T>C|p.Phe500Phe|1631/2598|1500/2229|500/742||,C|synonymous_variant|LOW|A0A3B3IT92|A0A3B3IT92|transcript|ENST00000649838.1|protein_coding|13/18|c.1623T>C|p.Phe541Phe|1754/3157|1623/2715|541/904||,C|synonymous_variant|LOW|A0A3B3IU45|A0A3B3IU45|transcript|ENST00000649919.1|protein_coding|11/16|…	c(\ENST00000648407.1\, \ENST00000649838.1\, \ENST00000649919.1\, \ENST00000262105.6\, \ENST00000650216.1\, \ENST00000520637.2\, \ENST00000648554.1\, \ENST00000649973.1\, \ENST00000648519.1\, \ENST00000518382.1\, \ENST00000521261.1\, \ENST00000523853.1\, \ENST00000521151.1\, \ENST00000519138.1\, \ENST00000647877.1\, \ENST00000650327.1\, \ENST00000518680.1\, \ENST00000517709.1\, \ENST00000519470.1\)
8	70110081	-	TC	0.24	0.16	NA	0.2	3.21254e-06	7.76252e-05	NA	AGATTATACAAGGGTAAAATTAAGCA	ANN=G|3_prime_UTR_variant|MODIFIER|Q15596|Q15596|transcript|ENST00000452400.7|protein_coding|23/23|c.*3551T>C|||||3551|,G|downstream_gene_variant|MODIFIER|E7EWM1|E7EWM1|transcript|ENST00000518287.6|protein_coding||c.*4893T>C|||||1989|,G|downstream_gene_variant|MODIFIER|H0YBB6|H0YBB6|transcript|ENST00000518363.2|protein_coding||c.*3551T>C|||||3488|WARNING_TRANSCRIPT_MULTIPLE_STOP_CODONS	c(\ENST00000452400.7\, \ENST00000518287.6\, \ENST00000518363.2\)
8	98106303	-	TC	0.09	0.13	0.06	0.0933333	0.000193757	1.82539e-07	1.10462e-06	CTTAAAAACATGGGTGAAATTCTGAA	ANN=G|missense_variant|MODERATE|H0YB34|H0YB34|transcript|ENST00000520507.5|protein_coding|3/6|c.226T>C|p.Ser76Pro|226/848|226/445|76/147||WARNING_TRANSCRIPT_MULTIPLE_STOP_CODONS,G|missense_variant|MODERATE|H0YBX3|H0YBX3|transcript|ENST00000521560.1|protein_coding|2/5|c.164T>C|p.Phe55Ser|164/761|164/383|55/126||WARNING_TRANSCRIPT_MULTIPLE_STOP_CODONS,G|synonymous_variant|LOW|P52758|P52758|transcri…	c(\ENST00000520507.5\, \ENST00000521560.1\, \ENST00000254878.8\, \ENST00000522791.5\, \ENST00000519608.1\)
9	37425931	+	TC	0.18	0.2	0.05	0.143333	4.62911e-51	3.9193e-63	7.75509e-16	CTGCACAACAGGGGCCAATCTCAAAG	ANN=C|missense_variant|MODERATE|Q9UBQ7|Q9UBQ7|transcript|ENST00000318158.11|protein_coding|3/9|c.224T>C|p.Leu75Pro|279/1250|224/987|75/328||,C|missense_variant|MODERATE|U3KQ56|U3KQ56|transcript|ENST00000607784.1|protein_coding|3/9|c.224T>C|p.Leu75Pro|229/1704|224/1077|75/358||,C|upstream_gene_variant|MODIFIER||.33512|transcript|ENST00000497693.1|pseudogene||n.-1775T>C|||||1775|,C|upstream_gene_va…	c(\ENST00000318158.1\, \ENST00000607784.1\, \ENST00000497693.1\, \ENST00000480596.5\, \ENST00000494290.1\, \ENST00000482603.1\, \ENST00000491488.5\, \ENST00000493368.5\, \ENST00000460882.5\, \ENST00000487399.5\, \ENST00000377824.8\)
9	92288210	-	TC	0.13	0.13	0.06	0.106667	8.55355e-92	2.54105e-94	7.20162e-22	CATATACTTGCGGGTACAATTAAAGA	ANN=G|synonymous_variant|LOW|P41252|P41252|transcript|ENST00000375643.7|protein_coding|3/34|c.192T>C|p.Ile64Ile|459/4656|192/3789|64/1262||,G|synonymous_variant|LOW|A0A0A0MSX9|A0A0A0MSX9|transcript|ENST00000443024.6|protein_coding|3/35|c.192T>C|p.Ile64Ile|283/4341|192/3729|64/1242||,G|synonymous_variant|LOW|Q5TCD1|Q5TCD1|transcript|ENST00000395554.7|protein_coding|3/10|c.192T>C|p.Ile64Ile|305/110…	c(\ENST00000375643.7\, \ENST00000443024.6\, \ENST00000395554.7\, \ENST00000627121.2\, \ENST00000498025.1\, \ENST00000630427.1\, \ENST00000459229.1\, \ENST00000447699.6\, \ENST00000430417.1\, \ENST00000490438.1\)
9	128714627	+	TC	0.07	0.06	NA	0.065	2.00555e-06	0.000112032	NA	CCCACCCAAGCCCCCACGCCTCTACC	ANN=C|missense_variant|MODERATE|Q6P5Z2|Q6P5Z2|transcript|ENST00000291906.5|protein_coding|12/22|c.1547T>C|p.Leu516Pro|1960/3393|1547/2670|516/889||,C|downstream_gene_variant|MODIFIER||.34168|transcript|ENST00000577943.2|pseudogene||n.*4584T>C|||||4584|,C|intron_variant|MODIFIER||.34169|transcript|ENST00000483521.1|pseudogene|4/4|n.412+506T>C||||||,C|non_coding_transcript_exon_variant|MODIFIER||.3…	c(\ENST00000291906.5\, \ENST00000577943.2\, \ENST00000483521.1\, \ENST00000485301.1\)
10	43155565	+	TC	0.11	0.2	NA	0.155	0.00068192	1.00346e-06	NA	AGTTAGCATAGGGGCCAAACTACCCA	ANN=C|missense_variant|MODERATE|Q8N6G5|Q8N6G5|transcript|ENST00000374466.4|protein_coding|2/8|c.416T>C|p.Leu139Pro|792/3765|416/1629|139/542||	ENST00000374466.4
10	47497856	+	TC	0.71	0.83	0.6	0.713333	0.000669548	0.000322097	1.7012e-05	GGCTGAGGCAGGAGAATCACTTGAAC	ANN=C|downstream_gene_variant|MODIFIER|Q5VTM2|Q5VTM2|transcript|ENST00000452145.6|protein_coding||c.*4296A>G|||||3998|,C|intron_variant|MODIFIER||.3546|transcript|ENST00000434533.1|pseudogene|1/1|n.87+1558T>C||||||	c(\ENST00000452145.6\, \ENST00000434533.1\)
10	110582091	+	TC	0.08	0.07	NA	0.075	6.66549e-20	3.72717e-20	NA	TAACGAGACTCGTGCCAAACTTGATG	ANN=C|missense_variant|MODERATE|Q9UQE7|Q9UQE7|transcript|ENST00000361804.4|protein_coding|9/29|c.716T>C|p.Leu239Pro|842/4114|716/3654|239/1217||,C|downstream_gene_variant|MODIFIER||.4149|transcript|ENST00000462899.1|pseudogene||n.*85T>C|||||85|	c(\ENST00000361804.4\, \ENST00000462899.1\)
10	119069615	-	TC	0.11	0.14	NA	0.125	9.26442e-29	2.99428e-39	NA	AAGATATTCACGGGCTATTCTCCTTG	ANN=G|missense_variant|MODERATE|Q14152|Q14152|transcript|ENST00000369144.8|protein_coding|6/22|c.781T>C|p.Ser261Pro|922/6659|781/4149|261/1382||,G|missense_variant|MODERATE|Q14152|Q14152|transcript|ENST00000541549.2|protein_coding|6/23|c.781T>C|p.Ser261Pro|928/4495|781/4149|261/1382||	c(\ENST00000369144.8\, \ENST00000541549.2\)
11	59668916	-	TC	0.16	0.16	NA	0.16	0.00219901	0.00218586	NA	TCCCCCTCTCCCCTCCCCGCTCCCTG	ANN=G|5_prime_UTR_variant|MODIFIER|Q86TB9|Q86TB9|transcript|ENST00000300146.10|protein_coding|1/19|c.-21T>C|||||21|,G|upstream_gene_variant|MODIFIER||.5060|transcript|ENST00000534120.1|pseudogene||n.-396A>G|||||396|	c(\ENST00000300146.1\, \ENST00000534120.1\)
11	62802018	-	TC	0.21	0.13	NA	0.17	4.07003e-38	1.96514e-23	NA	TGAGAATACACGGGCCCAGTTCTTCG	ANN=G|missense_variant|MODERATE|Q9UBU9|Q9UBU9|transcript|ENST00000294172.7|protein_coding|5/21|c.482T>C|p.Phe161Ser|566/2290|482/1860|161/619||,G|missense_variant|MODERATE|E9PIN3|E9PIN3|transcript|ENST00000530875.5|protein_coding|6/20|c.611T>C|p.Phe204Ser|724/1922|611/1809|204/602||WARNING_TRANSCRIPT_NO_STOP_CODON,G|missense_variant|MODERATE|B4E227|B4E227|transcript|ENST00000531131.1|protein_codi…	c(\ENST00000294172.7\, \ENST00000530875.5\, \ENST00000531131.1\, \ENST00000533671.1\, \ENST00000531709.6\, \ENST00000532297.5\, \ENST00000525576.1\, \ENST00000533048.5\, \ENST00000531872.5\, \ENST00000531474.2\, \ENST00000294179.8\, \ENST00000492066.5\, \ENST00000491231.5\, \ENST00000527064.1\, \ENST00000377897.8\, \ENST00000394690.5\, \ENST00000531579.5\, \ENST00000526163.5\)
11	108134264	+	TC	0.19	0.2	0.09	0.16	7.42942e-58	1.24941e-63	2.12319e-26	GAAGCATACATGGGTAATGTTCTACA	ANN=C|missense_variant|MODERATE|H0YEL7|H0YEL7|transcript|ENST00000528370.1|protein_coding|2/4|c.88T>C|p.Ser30Pro|88/508|88/409|30/135||WARNING_TRANSCRIPT_MULTIPLE_STOP_CODONS,C|synonymous_variant|LOW|P24752|P24752|transcript|ENST00000265838.9|protein_coding|4/12|c.282T>C|p.Val94Val|322/1537|282/1284|94/427||,C|synonymous_variant|LOW||.5800|transcript|ENST00000672354.1|protein_coding|4/12|c.282T>C…	c(\ENST00000528370.1\, \ENST00000265838.9\, \ENST00000672354.1\, \ENST00000531813.5\, \ENST00000672284.1\, \ENST00000672580.1\, \ENST00000299355.1\, \ENST00000672031.1\, \ENST00000673531.1\, \ENST00000672008.1\, \ENST00000534773.1\, \ENST00000532792.5\, \ENST00000531853.5\, \ENST00000526119.1\, \ENST00000672367.1\, \ENST00000672907.1\, \ENST00000524833.5\, \ENST00000527942.5\, \ENST00000671707.1\…
11	117351903	+	TC	NA	0.14	0.11	0.125	NA	2.11208e-05	0.00469553	GATCCAAGAGCGGGCAAAGCTGTCAA	ANN=C|missense_variant|MODERATE|E9PI05|E9PI05|transcript|ENST00000525734.5|protein_coding|5/5|c.308T>C|p.Leu103Pro|577/616|308/347|103/114||WARNING_TRANSCRIPT_INCOMPLETE,C|missense_variant|MODERATE|E9PR73|E9PR73|transcript|ENST00000533153.5|protein_coding|3/5|c.170T>C|p.Leu57Pro|281/585|170/474|57/157||WARNING_TRANSCRIPT_NO_STOP_CODON,C|missense_variant|MODERATE|Q9UPV0|Q9UPV0|transcript|ENST00000…	c(\ENST00000525734.5\, \ENST00000533153.5\, \ENST00000278935.8\, \ENST00000525416.5\, \ENST00000533570.1\, \ENST00000527609.5\, \ENST00000639320.1\, \ENST00000533675.5\)
12	44508743	-	TC	0.14	0.13	0.16	0.143333	3.83357e-11	5.72378e-09	2.46216e-06	GAAAATTACTGGGGCAAAATTAGACC	ANN=G|3_prime_UTR_variant|MODIFIER|F8VVB6|F8VVB6|transcript|ENST00000551601.5|protein_coding|21/21|c.*191T>C|||||191|,G|3_prime_UTR_variant|MODIFIER|Q99435|Q99435|transcript|ENST00000437801.6|protein_coding|21/21|c.*191T>C|||||191|,G|3_prime_UTR_variant|MODIFIER|Q99435|Q99435|transcript|ENST00000395487.6|protein_coding|20/20|c.*191T>C|||||191|,G|3_prime_UTR_variant|MODIFIER|Q99435|Q99435|transcri…	c(\ENST00000551601.5\, \ENST00000437801.6\, \ENST00000395487.6\, \ENST00000429094.6\, \ENST00000452445.6\, \ENST00000549027.5\, \ENST00000333837.8\)
12	47701471	-	TC	0.26	0.25	0.08	0.196667	2.62821e-31	4.46403e-33	1.62383e-08	TTATGAGGCATGGGCAAAACTTGATG	ANN=G|missense_variant|MODERATE|Q9H6T3|Q9H6T3|transcript|ENST00000005386.8|protein_coding|3/17|c.287T>C|p.Leu96Pro|372/4339|287/1998|96/665||,G|missense_variant|MODERATE|Q9H6T3|Q9H6T3|transcript|ENST00000380650.4|protein_coding|3/16|c.287T>C|p.Leu96Pro|328/2149|287/1896|96/631||,G|5_prime_UTR_premature_start_codon_gain_variant|LOW|Q9H6T3|Q9H6T3|transcript|ENST00000432584.7|protein_coding|2/16|c.-…	c(\ENST00000005386.8\, \ENST00000380650.4\, \ENST00000432584.7\, \ENST00000432584.7\, \ENST00000548296.1\, \ENST00000611728.1\, \ENST00000653286.1\, \ENST00000667854.1\, \ENST00000547799.5\, \ENST00000663280.1\, \ENST00000659426.1\, \ENST00000621159.1\, \ENST00000553045.2\, \ENST00000551293.1\, \ENST00000547706.1\)
12	53381738	+	TC	0.07	0.06	NA	0.065	0.000392713	0.00281656	NA	GGCAATAATGGGGGCAATGGTAATGG	ANN=C|synonymous_variant|LOW|H3BUU5|H3BUU5|transcript|ENST00000551969.5|protein_coding|2/3|c.87T>C|p.Gly29Gly|203/602|87/486|29/161||WARNING_TRANSCRIPT_NO_STOP_CODON,C|synonymous_variant|LOW|P08047|P08047|transcript|ENST00000327443.9|protein_coding|2/6|c.87T>C|p.Gly29Gly|203/7680|87/2358|29/785||,C|synonymous_variant|LOW|H3BVI2|H3BVI2|transcript|ENST00000548560.1|protein_coding|1/2|c.66T>C|p.Gly2…	c(\ENST00000551969.5\, \ENST00000327443.9\, \ENST00000548560.1\, \ENST00000426431.2\)
12	98597885	+	TC	0.17	0.18	0.06	0.136667	2.61991e-55	7.13485e-68	2.73005e-68	CAAAAGTACAAGGGCATATTTAACGG	ANN=C|synonymous_variant|LOW|Q00325|Q00325|transcript|ENST00000228318.7|protein_coding|4/8|c.312T>C|p.Phe104Phe|432/1678|312/1089|104/362||,C|synonymous_variant|LOW|F8VZL5|F8VZL5|transcript|ENST00000548046.5|protein_coding|4/4|c.312T>C|p.Phe104Phe|401/550|312/461|104/152||WARNING_TRANSCRIPT_INCOMPLETE,C|synonymous_variant|LOW|F8VWR4|F8VWR4|transcript|ENST00000550695.1|protein_coding|3/3|c.312T>C|…	c(\ENST00000228318.7\, \ENST00000548046.5\, \ENST00000550695.1\, \ENST00000547534.5\, \ENST00000548847.1\, \ENST00000401722.7\, \ENST00000188376.9\, \ENST00000551917.5\, \ENST00000552981.5\, \ENST00000549338.5\, \ENST00000551123.5\, \ENST00000391141.1\, \ENST00000548480.1\, \ENST00000547869.1\, \ENST00000551265.5\, \ENST00000546766.5\, \ENST00000547908.1\, \ENST00000547444.1\)
12	123597885	+	TC	0.21	0.21	0.17	0.196667	1.32252e-49	1.55278e-44	1.04788e-24	GATCTTTGCAAGGGCAAAACTACAAG	ANN=C|3_prime_UTR_variant|MODIFIER|Q6FHT8|Q6FHT8|transcript|ENST00000262225.8|protein_coding|4/4|c.*1156T>C|||||1156|,C|upstream_gene_variant|MODIFIER||.7873|transcript|ENST00000542286.5|pseudogene||n.-4192T>C|||||4192|,C|upstream_gene_variant|MODIFIER|Q8NHQ9|Q8NHQ9|transcript|ENST00000238146.9|protein_coding||c.-4264T>C|||||4214|,C|upstream_gene_variant|MODIFIER|F5H735|F5H735|transcript|ENST0000…	c(\ENST00000262225.8\, \ENST00000542286.5\, \ENST00000238146.9\, \ENST00000544738.5\, \ENST00000540763.5\, \ENST00000538744.5\, \ENST00000354291.8\, \ENST00000544429.5\, \ENST00000545042.1\, \ENST00000536079.5\, \ENST00000509052.2\, \ENST00000543425.1\)
13	21391826	-	TC	0.1	0.16	NA	0.13	6.52133e-06	1.26886e-06	NA	GACAGATACACGTGCAAAATTCCACG	ANN=G|missense_variant|MODERATE|B4DRN8|B4DRN8|transcript|ENST00000542645.5|protein_coding|7/11|c.434T>C|p.Phe145Ser|795/5315|434/879|145/292||,G|missense_variant|MODERATE|Q5W0Z9|Q5W0Z9|transcript|ENST00000400590.7|protein_coding|8/13|c.623T>C|p.Phe208Ser|822/1869|623/1098|208/365||,G|missense_variant|MODERATE|Q5W0Z9|Q5W0Z9|transcript|ENST00000382466.7|protein_coding|8/12|c.623T>C|p.Phe208Ser|821/…	c(\ENST00000542645.5\, \ENST00000400590.7\, \ENST00000382466.7\, \ENST00000320220.1\, \ENST00000415724.2\, \ENST00000464055.5\, \ENST00000477811.5\, \ENST00000494731.5\)
13	114242157	+	TC	0.17	0.19	NA	0.18	1.42785e-34	1.51495e-34	NA	GTCTTCTACGCGGGAAAATCTATGAT	ANN=C|missense_variant|MODERATE|Q13042|Q13042|transcript|ENST00000356221.8|protein_coding|6/18|c.418T>C|p.Tyr140His|606/2331|418/1863|140/620||,C|missense_variant|MODERATE|A0A3B3ISD2|A0A3B3ISD2|transcript|ENST00000650489.1|protein_coding|6/20|c.418T>C|p.Tyr140His|569/2204|418/1620|140/539||,C|missense_variant|MODERATE|Q5T8C6|Q5T8C6|transcript|ENST00000252458.6|protein_coding|6/17|c.136T>C|p.Tyr46…	c(\ENST00000356221.8\, \ENST00000650489.1\, \ENST00000252458.6\, \ENST00000360383.7\, \ENST00000628084.2\, \ENST00000375310.5\, \ENST00000252457.9\, \ENST00000375308.5\, \ENST00000582191.1\, \ENST00000484907.1\, \ENST00000494581.1\, \ENST00000494766.5\)
14	34801143	-	TC	0.27	0.26	0.1	0.21	4.58507e-30	6.23117e-31	6.65414e-06	GCAAGTTATAGGAGCAAAGCTACTAA	ANN=G|synonymous_variant|LOW|Q9NRL2|Q9NRL2|transcript|ENST00000360310.6|protein_coding|8/27|c.912T>C|p.Ala304Ala|1193/5729|912/4671|304/1556||,G|synonymous_variant|LOW|Q9NRL2|Q9NRL2|transcript|ENST00000358716.8|protein_coding|8/26|c.912T>C|p.Ala304Ala|1480/5920|912/4575|304/1524||,G|synonymous_variant|LOW|Q9NRL2|Q9NRL2|transcript|ENST00000382422.6|protein_coding|7/26|c.912T>C|p.Ala304Ala|1240/577…	c(\ENST00000360310.6\, \ENST00000358716.8\, \ENST00000382422.6\)
14	64400810	+	TC	0.06	0.06	NA	0.06	1.95296e-37	1.76259e-36	NA	TAGGCAAATAAGGGCGAGACTGAAAA	ANN=C|missense_variant|MODERATE|F5H2F4|F5H2F4|transcript|ENST00000545908.6|protein_coding|2/27|c.59T>C|p.Leu20Pro|456/6814|59/2895|20/964||,C|missense_variant|MODERATE|P11586|P11586|transcript|ENST00000555709.7|protein_coding|2/16|c.59T>C|p.Leu20Pro|176/2063|59/486|20/161||,C|missense_variant|MODERATE|V9GYY3|V9GYY3|transcript|ENST00000557370.3|protein_coding|2/26|c.59T>C|p.Leu20Pro|125/3082|59/27…	c(\ENST00000545908.6\, \ENST00000555709.7\, \ENST00000557370.3\, \ENST00000651537.1\, \ENST00000652337.1\, \ENST00000554739.5\, \ENST00000554768.6\, \ENST00000557539.1\, \ENST00000652179.1\, \ENST00000650853.1\, \ENST00000555252.5\)
14	74894382	+	TC	0.11	0.13	NA	0.12	1.59236e-12	9.11269e-15	NA	CCAGAATACATGTGCAATGCTGACAA	ANN=C|missense_variant|MODERATE|P36957|P36957|transcript|ENST00000334220.9|protein_coding|10/15|c.743T>C|p.Leu248Pro|781/2813|743/1362|248/453||,C|missense_variant|MODERATE|Q86SW4|Q86SW4|transcript|ENST00000554806.5|protein_coding|9/10|c.692T>C|p.Leu231Pro|692/837|692/837|231/278||WARNING_TRANSCRIPT_NO_START_CODON,C|3_prime_UTR_variant|MODIFIER|G3V498|G3V498|transcript|ENST00000554612.5|protein_c…	c(\ENST00000334220.9\, \ENST00000554806.5\, \ENST00000554612.5\, \ENST00000238671.1\, \ENST00000555089.5\, \ENST00000555988.1\, \ENST00000556460.5\, \ENST00000555492.5\, \ENST00000555071.5\, \ENST00000557012.5\, \ENST00000556582.5\, \ENST00000555459.5\, \ENST00000626051.1\, \ENST00000550473.2\, \ENST00000555190.5\)
15	77613877	-	TC	0.1	0.06	NA	0.08	9.79999e-05	0.00281831	NA	CCCCGCCAGCCCTCACCACCTGCCCT	ANN=G|3_prime_UTR_variant|MODIFIER|Q96FE5|Q96FE5|transcript|ENST00000355300.6|protein_coding|2/2|c.*167T>C|||||167|,G|3_prime_UTR_variant|MODIFIER|Q96FE5|Q96FE5|transcript|ENST00000561030.5|protein_coding|4/4|c.*167T>C|||||167|,G|downstream_gene_variant|MODIFIER||.10953|transcript|ENST00000561123.2|pseudogene||n.*4989A>G|||||4989|,G|downstream_gene_variant|MODIFIER|H0YMX3|H0YMX3|transcript|ENST00…	c(\ENST00000355300.6\, \ENST00000561030.5\, \ENST00000561123.2\, \ENST00000557798.1\, \ENST00000561686.5\, \ENST00000567726.5\, \ENST00000566711.5\, \ENST00000559893.5\, \ENST00000564472.5\, \ENST00000570216.5\, \ENST00000562933.5\, \ENST00000563316.5\)
15	96338328	+	TC	0.07	0.06	NA	0.065	3.09084e-10	4.79972e-09	NA	AACTTCCCCTACCCTGCCCCTCCCCA	ANN=C|3_prime_UTR_variant|MODIFIER|P24468|P24468|transcript|ENST00000394166.8|protein_coding|3/3|c.*706T>C|||||706|,C|3_prime_UTR_variant|MODIFIER|P24468|P24468|transcript|ENST00000421109.6|protein_coding|3/3|c.*706T>C|||||706|,C|3_prime_UTR_variant|MODIFIER|P24468|P24468|transcript|ENST00000394171.6|protein_coding|3/3|c.*706T>C|||||706|,C|upstream_gene_variant|MODIFIER||.11208|transcript|ENST000…	c(\ENST00000394166.8\, \ENST00000421109.6\, \ENST00000394171.6\, \ENST00000617440.1\, \ENST00000559679.1\, \ENST00000453270.2\)
16	4316150	+	TC	0.33	0.37	NA	0.35	0.000334539	6.47801e-05	NA	AGCCCGCGCCCCGTGAGGCCTCGCGC	ANN=C|intron_variant|MODIFIER|Q9BZE0|Q9BZE0|transcript|ENST00000262366.7|protein_coding|1/7|c.-127+695T>C||||||	ENST00000262366.7
17	2692061	-	TC	0.05	0.06	NA	0.055	5.77889e-07	5.57122e-07	NA	CGAGTCTACGAGAGCAAAGCTGAGTT	ANN=G|stop_lost|HIGH|K7EIG1|K7EIG1|transcript|ENST00000575014.5|protein_coding|22/25|c.3304T>C|p.Ter1102Argext*?|3304/4959|3304/3754|1102/1250||WARNING_TRANSCRIPT_MULTIPLE_STOP_CODONS,G|synonymous_variant|LOW|O75153|O75153|transcript|ENST00000435359.5|protein_coding|23/26|c.3480T>C|p.Ala1160Ala|3566/5224|3480/3930|1160/1309||,G|synonymous_variant|LOW|I3L2B0|I3L2B0|transcript|ENST00000574426.7|pro…	c(\ENST00000575014.5\, \ENST00000435359.5\, \ENST00000574426.7\, \ENST00000651024.1\, \ENST00000570628.6\, \ENST00000608984.1\, \ENST00000575624.1\, \ENST00000572014.1\, \ENST00000616678.1\, \ENST00000574166.1\, \ENST00000573641.1\, \ENST00000574210.5\)
17	38898453	+	TC	0.09	0.1	NA	0.095	3.30558e-11	2.34576e-10	NA	GAGAAGAACAAGGGCAAAGGTTTCAG	ANN=C|missense_variant|MODERATE|K7ESD6|K7ESD6|transcript|ENST00000585841.5|protein_coding|3/6|c.206T>C|p.Val69Ala|365/1408|206/216|69/71||,C|synonymous_variant|LOW|Q14847|Q14847|transcript|ENST00000318008.11|protein_coding|4/7|c.291T>C|p.Gly97Gly|423/3910|291/786|97/261||,C|synonymous_variant|LOW|C9J9W2|C9J9W2|transcript|ENST00000419929.1|protein_coding|4/6|c.183T>C|p.Gly61Gly|446/762|183/499|61/…	c(\ENST00000585841.5\, \ENST00000318008.1\, \ENST00000419929.1\, \ENST00000433206.6\, \ENST00000435347.7\, \ENST00000443937.7\, \ENST00000584106.1\, \ENST00000581485.1\)
17	42021631	+	TC	0.17	0.17	NA	0.17	3.31781e-42	1.71906e-43	NA	CAGGCGTCTGTGGGCAAAACTTCAAT	ANN=C|synonymous_variant|LOW|K7ER26|K7ER26|transcript|ENST00000585955.5|protein_coding|2/3|c.54T>C|p.Thr18Thr|478/564|54/140|18/45||WARNING_TRANSCRIPT_INCOMPLETE,C|synonymous_variant|LOW|Q9NYR9|Q9NYR9|transcript|ENST00000307641.9|protein_coding|2/4|c.54T>C|p.Thr18Thr|675/2948|54/576|18/191||,C|synonymous_variant|LOW|K7ELL8|K7ELL8|transcript|ENST00000485789.5|protein_coding|2/5|c.54T>C|p.Thr18Thr|…	c(\ENST00000585955.5\, \ENST00000307641.9\, \ENST00000485789.5\, \ENST00000462043.6\, \ENST00000491638.5\, \ENST00000316082.4\, \ENST00000479407.5\, \ENST00000393885.9\, \ENST00000393880.5\, \ENST00000393881.7\, \ENST00000449471.8\, \ENST00000457167.9\, \ENST00000588814.5\, \ENST00000589810.5\, \ENST00000588641.5\, \ENST00000590348.5\, \ENST00000589576.5\, \ENST00000590774.5\, \ENST00000589586.6\…
17	42323580	-	TC	0.12	0.22	NA	0.17	0.000335288	4.3463e-07	NA	TCAGATCACATGGGCTAAATTTTGCA	ANN=G|missense_variant|MODERATE|P40763|P40763|transcript|ENST00000264657.9|protein_coding|18/24|c.1646T>C|p.Phe549Ser|1959/5047|1646/2313|549/770||,G|missense_variant|MODERATE|G8JLH9|G8JLH9|transcript|ENST00000389272.7|protein_coding|17/23|c.1352T>C|p.Phe451Ser|1671/2615|1352/2019|451/672||,G|missense_variant|MODERATE|P40763|P40763|transcript|ENST00000585517.5|protein_coding|18/24|c.1646T>C|p.Phe…	c(\ENST00000264657.9\, \ENST00000389272.7\, \ENST00000585517.5\, \ENST00000588969.5\, \ENST00000404395.3\, \ENST00000471989.5\, \ENST00000498330.1\)
17	43211143	+	TC	0.15	0.15	0.09	0.13	9.44683e-17	2.08767e-16	1.31921e-10	AACTTGGACAGGGGCAAAGTTGCTGA	ANN=C|3_prime_UTR_variant|MODIFIER|Q14596|Q14596|transcript|ENST00000341165.10|protein_coding|21/21|c.*1069T>C|||||1069|,C|3_prime_UTR_variant|MODIFIER|Q14596|Q14596|transcript|ENST00000590996.6|protein_coding|21/21|c.*1069T>C|||||1069|,C|upstream_gene_variant|MODIFIER|K7ERE2|K7ERE2|transcript|ENST00000588693.5|protein_coding||c.-881T>C|||||692|WARNING_TRANSCRIPT_INCOMPLETE,C|upstream_gene_varian…	c(\ENST00000341165.1\, \ENST00000590996.6\, \ENST00000588693.5\, \ENST00000592649.5\, \ENST00000588659.5\, \ENST00000536052.5\, \ENST00000541594.5\, \ENST00000612339.4\, \ENST00000592564.5\, \ENST00000586685.1\, \ENST00000542611.5\, \ENST00000589872.1\)
17	49619281	-	TC	0.15	0.15	0.06	0.12	1.94948e-32	9.90955e-39	1.01121e-08	GAGTGAAGTTCGGGCAAAATTCAAAT	ANN=G|missense_variant|MODERATE|O43791|O43791|transcript|ENST00000347630.6|protein_coding|5/11|c.305T>C|p.Phe102Ser|653/2965|305/1125|102/374||,G|missense_variant|MODERATE||.14097|transcript|ENST00000665825.1|protein_coding|7/13|c.305T>C|p.Phe102Ser|809/2480|305/1125|102/374||,G|missense_variant|MODERATE|D6RBH6|D6RBH6|transcript|ENST00000514121.6|protein_coding|7/13|c.305T>C|p.Phe102Ser|763/2414|…	c(\ENST00000347630.6\, \ENST00000665825.1\, \ENST00000514121.6\, \ENST00000509079.6\, \ENST00000505581.5\, \ENST00000507970.5\, \ENST00000515508.6\, \ENST00000504102.6\, \ENST00000393328.6\, \ENST00000659760.1\, \ENST00000503676.5\, \ENST00000509869.5\, \ENST00000671445.1\, \ENST00000513080.6\, \ENST00000506399.5\, \ENST00000504212.5\, \ENST00000510476.5\, \ENST00000508805.5\, \ENST00000451526.6\…
17	58089252	+	TC	0.14	0.12	0.06	0.106667	1.68544e-14	8.16382e-14	9.48834e-09	TATTTTTACTTGGGTCAAGTTGCAAT	ANN=C|synonymous_variant|LOW|Q96FJ2|Q96FJ2|transcript|ENST00000579991.3|protein_coding|3/3|c.243T>C|p.Val81Val|517/6807|243/270|81/89||	ENST00000579991.3
17	75921564	-	TC	0.94	NA	0.85	0.895	4.27563e-07	NA	0.00010634	CATGCCCCATCCCTGTGTCCTCAGGT	ANN=G|splice_region_variant&intron_variant|LOW|A0A0R4J2E4|A0A0R4J2E4|transcript|ENST00000319129.10|protein_coding|10/24|c.1357-4T>C||||||WARNING_TRANSCRIPT_MULTIPLE_STOP_CODONS,G|splice_region_variant&intron_variant|LOW||.14545|transcript|ENST00000585990.5|pseudogene|14/27|n.1605-4T>C||||||,G|splice_region_variant&intron_variant|LOW|K7ENL6|K7ENL6|transcript|ENST00000592193.6|protein_coding|13/27|…	c(\ENST00000319129.1\, \ENST00000585990.5\, \ENST00000592193.6\, \ENST00000636174.1\, \ENST00000586838.1\, \ENST00000593156.1\, \ENST00000586717.5\, \ENST00000588283.1\)
18	35306187	+	TC	0.26	0.28	0.15	0.23	2.13256e-66	1.69634e-88	2.9012e-19	GTGACGAATATGGGCAAAGCTTTGTT	ANN=C|non_coding_transcript_exon_variant|MODIFIER||.39829|transcript|ENST00000399070.3|pseudogene|3/3|n.545T>C||||||,C|non_coding_transcript_exon_variant|MODIFIER||.15306|transcript|ENST00000639248.1|pseudogene|3/5|n.503T>C||||||,C|non_coding_transcript_exon_variant|MODIFIER||.15306|transcript|ENST00000638208.1|pseudogene|2/2|n.268T>C||||||,C|non_coding_transcript_exon_variant|MODIFIER||.15306|tr…	c(\ENST00000399070.3\, \ENST00000639248.1\, \ENST00000638208.1\, \ENST00000639141.1\, \ENST00000465539.1\)
19	6501622	-	TC	0.16	0.08	NA	0.12	2.70991e-10	0.000385047	NA	CGACCACCTCTCTCTCTAGTTTTGGG	ANN=G|missense_variant&splice_region_variant|MODERATE|P04350|P04350|transcript|ENST00000264071.7|protein_coding|2/4|c.59T>C|p.Phe20Ser|156/2277|59/1335|20/444||,G|missense_variant&splice_region_variant|MODERATE|M0R2D3|M0R2D3|transcript|ENST00000594276.5|protein_coding|2/3|c.59T>C|p.Phe20Ser|156/562|59/465|20/154||WARNING_TRANSCRIPT_NO_STOP_CODON,G|missense_variant&splice_region_variant|MODERATE|M…	c(\ENST00000264071.7\, \ENST00000594276.5\, \ENST00000594075.5\, \ENST00000600216.5\, \ENST00000595324.5\, \ENST00000597686.5\, \ENST00000596926.5\, \ENST00000594290.5\, \ENST00000601640.5\, \ENST00000598635.1\, \ENST00000596291.1\, \ENST00000601152.5\, \ENST00000598006.1\)
19	35746875	+	TC	0.06	0.07	NA	0.065	4.29118e-14	4.05355e-14	NA	TGCACATACTGGGGCCCTGCTTATTC	ANN=C|3_prime_UTR_variant|MODIFIER|K7ES79|K7ES79|transcript|ENST00000591949.1|protein_coding|3/3|c.*224T>C|||||224|,C|3_prime_UTR_variant|MODIFIER|Q9NZ42|Q9NZ42|transcript|ENST00000222266.2|protein_coding|4/4|c.*28T>C|||||28|,C|3_prime_UTR_variant|MODIFIER|Q9NZ42|Q9NZ42|transcript|ENST00000587708.7|protein_coding|4/4|c.*28T>C|||||28|,C|upstream_gene_variant|MODIFIER|Q9H665|Q9H665|transcript|ENST0…	c(\ENST00000591949.1\, \ENST00000222266.2\, \ENST00000587708.7\, \ENST00000246532.6\, \ENST00000588992.5\, \ENST00000589807.1\, \ENST00000588018.5\, \ENST00000589175.1\, \ENST00000591057.5\, \ENST00000591084.5\, \ENST00000412391.6\, \ENST00000594792.5\, \ENST00000600296.5\, \ENST00000587987.5\, \ENST00000589429.5\, \ENST00000588892.1\, \ENST00000601236.1\, \ENST00000587886.2\, \ENST00000301159.1\…
19	42231217	-	TC	NA	0.27	0.21	0.24	NA	0.000198143	0.00377719	CACGCTCATACCACCATGCCTGGCTT	ANN=G|downstream_gene_variant|MODIFIER|Q8TF50|Q8TF50|transcript|ENST00000301215.8|protein_coding||c.*4801A>G|||||3016|,G|downstream_gene_variant|MODIFIER|M0QYV0|M0QYV0|transcript|ENST00000594664.1|protein_coding||c.*3366T>C|||||3366|WARNING_TRANSCRIPT_NO_STOP_CODON,G|intron_variant|MODIFIER|A8MT37|A8MT37|transcript|ENST00000398249.8|protein_coding|9/9|c.1133-350T>C||||||,G|intron_variant|MODIFIER…	c(\ENST00000301215.8\, \ENST00000594664.1\, \ENST00000398249.8\, \ENST00000222330.8\, \ENST00000493059.1\, \ENST00000453535.1\)
19	45485649	-	TC	0.09	0.08	NA	0.085	0.00262484	0.00498045	NA	CCCGCAGCCCTCTGGCCCCCTCCATC	ANN=G|splice_region_variant&non_coding_transcript_exon_variant|LOW||.16985|transcript|ENST00000593187.5|pseudogene|3/3|n.299T>C||||||,G|3_prime_UTR_variant|MODIFIER|O75298|O75298|transcript|ENST00000245923.9|protein_coding|11/11|c.*59T>C|||||59|,G|3_prime_UTR_variant|MODIFIER|Q7RTN0|Q7RTN0|transcript|ENST00000587597.5|protein_coding|10/10|c.*241T>C|||||2863|,G|3_prime_UTR_variant|MODIFIER|K7EMR7|…	c(\ENST00000593187.5\, \ENST00000245923.9\, \ENST00000587597.5\, \ENST00000590526.5\, \ENST00000591286.5\, \ENST00000430715.6\, \ENST00000344680.8\, \ENST00000401705.5\, \ENST00000591789.1\, \ENST00000590746.5\, \ENST00000593129.1\, \ENST00000589628.1\, \ENST00000588036.5\)
22	20122275	+	TC	0.19	0.23	0.06	0.16	0	0	4.16511e-82	TTCTTGCAGGCGGGCAAAACTGTTCC	ANN=C|missense_variant|MODERATE|C9JDM3|C9JDM3|transcript|ENST00000432879.5|protein_coding|3/3|c.395T>C|p.Leu132Pro|642/744|395/497|132/164||WARNING_TRANSCRIPT_INCOMPLETE,C|missense_variant|MODERATE|F6WQW2|F6WQW2|transcript|ENST00000430524.6|protein_coding|3/6|c.395T>C|p.Leu132Pro|476/1221|395/837|132/278||,C|missense_variant|MODERATE|P43487|P43487|transcript|ENST00000331821.7|protein_coding|3/6|c…	c(\ENST00000432879.5\, \ENST00000430524.6\, \ENST00000331821.7\, \ENST00000411892.5\, \ENST00000416427.5\, \ENST00000423859.5\, \ENST00000418705.2\, \ENST00000402752.5\, \ENST00000421656.5\, \ENST00000435265.5\, \ENST00000486575.1\, \ENST00000403707.7\, \ENST00000448394.2\, \ENST00000578179.1\, \ENST00000467920.1\, \ENST00000488484.1\)
22	36506156	-	TC	0.17	0.18	NA	0.175	8.03802e-23	6.61128e-24	NA	AAGCGGTACACGGGCAAGGCTAACGC	ANN=G|synonymous_variant|LOW|Q8IWF2|Q8IWF2|transcript|ENST00000216187.10|protein_coding|2/9|c.267T>C|p.Ala89Ala|379/3933|267/2055|89/684||,G|synonymous_variant|LOW|Q8IWF2|Q8IWF2|transcript|ENST00000397224.8|protein_coding|2/9|c.267T>C|p.Ala89Ala|361/4967|267/2055|89/684||,G|synonymous_variant|LOW|Q8IWF2|Q8IWF2|transcript|ENST00000397223.4|protein_coding|1/8|c.267T>C|p.Ala89Ala|375/2184|267/2055|8…	c(\ENST00000216187.1\, \ENST00000397224.8\, \ENST00000397223.4\, \ENST00000423980.1\, \ENST00000216190.1\, \ENST00000478547.1\, \ENST00000462641.1\, \ENST00000405442.5\)
X	18323978	-	TC	0.15	0.22	NA	0.185	8.03669e-05	3.66152e-06	NA	TGGAATTACTGGGGCCAGGTTACGGT	ANN=G|missense_variant|MODERATE|Q9UQR0|Q9UQR0|transcript|ENST00000251900.9|protein_coding|5/15|c.278T>C|p.Leu93Ser|399/4162|278/2103|93/700||	ENST00000251900.9
X	21978033	+	TC	0.17	0.17	0.07	0.136667	8.20477e-42	5.97149e-47	6.28618e-16	GAAGATTACACTGGCAAAGATGTACT	ANN=C|missense_variant|MODERATE|H7C2R7|H7C2R7|transcript|ENST00000457085.1|protein_coding|6/6|c.853T>C|p.Cys285Arg|853/931|853/931|285/309||WARNING_TRANSCRIPT_MULTIPLE_STOP_CODONS,C|synonymous_variant|LOW|P52788|P52788|transcript|ENST00000404933.7|protein_coding|6/11|c.579T>C|p.Asp193Asp|695/1703|579/1101|193/366||,C|synonymous_variant|LOW|P52788|P52788|transcript|ENST00000379404.5|protein_coding…	c(\ENST00000457085.1\, \ENST00000404933.7\, \ENST00000379404.5\, \ENST00000478094.1\)
X	47202985	+	TC	0.06	0.08	NA	0.07	7.98742e-30	1.41672e-35	NA	CCATCATGCAGTGGCTATACTTTGAT	ANN=C|missense_variant|MODERATE|P22314|P22314|transcript|ENST00000335972.11|protein_coding|12/26|c.1276T>C|p.Phe426Leu|1472/3572|1276/3177|426/1058||,C|missense_variant|MODERATE|P22314|P22314|transcript|ENST00000377351.8|protein_coding|12/26|c.1276T>C|p.Phe426Leu|1366/3466|1276/3177|426/1058||,C|upstream_gene_variant|MODIFIER||.34759|transcript|ENST00000456273.1|pseudogene||n.-1936T>C|||||1936|,C…	c(\ENST00000335972.1\, \ENST00000377351.8\, \ENST00000456273.1\, \ENST00000412206.5\, \ENST00000427561.5\, \ENST00000442035.5\, \ENST00000457753.5\, \ENST00000451702.2\, \ENST00000490869.1\)
X	47239873	+	TC	0.11	0.12	NA	0.115	2.4591e-22	2.95381e-24	NA	CACAATGATTTGGGCAAATCTCACAC	ANN=C|synonymous_variant|LOW|G5E9A6|G5E9A6|transcript|ENST00000377107.6|protein_coding|4/21|c.501T>C|p.Ser167Ser|855/3515|501/2763|167/920||,C|synonymous_variant|LOW|P51784|P51784|transcript|ENST00000218348.7|protein_coding|4/21|c.630T>C|p.Ser210Ser|679/3338|630/2892|210/963||,C|5_prime_UTR_variant|MODIFIER|C9JBP8|C9JBP8|transcript|ENST00000377080.7|protein_coding|4/7|c.-190T>C|||||723|WARNING_TR…	c(\ENST00000377107.6\, \ENST00000218348.7\, \ENST00000377080.7\, \ENST00000377078.2\, \ENST00000489111.1\, \ENST00000489030.1\, \ENST00000480104.5\, \ENST00000488848.1\, \ENST00000497179.1\, \ENST00000469080.5\, \ENST00000478596.5\)
X	53409496	-	TC	0.06	0.08	NA	0.07	3.65747e-16	4.47817e-26	NA	GTTTGTTTCCCAGGCCAAGATCAAGC	ANN=G|missense_variant|MODERATE|Q14683|Q14683|transcript|ENST00000322213.8|protein_coding|8/25|c.1262T>C|p.Ile421Thr|1390/9784|1262/3702|421/1233||,G|missense_variant|MODERATE|G8JLG1|G8JLG1|transcript|ENST00000375340.10|protein_coding|9/26|c.1196T>C|p.Ile399Thr|1536/9930|1196/3636|399/1211||,G|upstream_gene_variant|MODIFIER||.34864|transcript|ENST00000613267.1|pseudogene||n.-3731T>C|||||3731|,G|d…	c(\ENST00000322213.8\, \ENST00000375340.1\, \ENST00000613267.1\, \ENST00000463684.1\, \ENST00000428014.1\)
X	53600173	-	TC	0.09	0.06	NA	0.075	2.93529e-14	3.83302e-08	NA	TCAGACTCTAAGGGCAAATCTAAAAT	ANN=G|synonymous_variant|LOW|Q7Z6Z7|Q7Z6Z7|transcript|ENST00000262854.11|protein_coding|29/84|c.3108T>C|p.Ser1036Ser|3501/14731|3108/13125|1036/4374||,G|synonymous_variant|LOW|Q7Z6Z7|Q7Z6Z7|transcript|ENST00000612484.4|protein_coding|26/81|c.3081T>C|p.Ser1027Ser|3081/14311|3081/13098|1027/4365||,G|synonymous_variant|LOW|Q7Z6Z7|Q7Z6Z7|transcript|ENST00000342160.7|protein_coding|28/83|c.3108T>C|p.S…	c(\ENST00000262854.1\, \ENST00000612484.4\, \ENST00000342160.7\, \ENST00000218328.1\)
X	70499995	+	TC	0.07	0.11	NA	0.09	5.65445e-05	5.41928e-08	NA	TTCATCGAGGCGGGCCAATTTAATGA	ANN=C|synonymous_variant|LOW|Q92796|Q92796|transcript|ENST00000374360.8|protein_coding|16/19|c.2091T>C|p.Phe697Phe|2458/6042|2091/2454|697/817||,C|synonymous_variant|LOW|Q5JUW8|Q5JUW8|transcript|ENST00000194900.8|protein_coding|18/21|c.2187T>C|p.Phe729Phe|2528/6112|2187/2550|729/849||,C|synonymous_variant|LOW|Q92796|Q92796|transcript|ENST00000374355.7|protein_coding|11/14|c.1176T>C|p.Phe392Phe|14…	c(\ENST00000374360.8\, \ENST00000194900.8\, \ENST00000374355.7\, \ENST00000542398.1\, \ENST00000489733.5\, \ENST00000466140.5\, \ENST00000463252.5\, \ENST00000461646.1\, \ENST00000496931.1\)
X	75065150	-	TC	0.11	0.07	NA	0.09	1.01879e-17	1.84752e-11	NA	AGTGTATGCAGTGGCAAAATTAGCTG	ANN=G|missense_variant|MODERATE||.34981|transcript|ENST00000669573.1|protein_coding|11/14|c.1574T>C|p.Leu525Ser|1581/2377|1574/2082|525/693||,G|missense_variant|MODERATE|A0A2R8Y473|A0A2R8Y473|transcript|ENST00000644766.1|protein_coding|13/16|c.1754T>C|p.Leu585Ser|1768/2304|1754/1956|585/651||,G|missense_variant|MODERATE|O75027|O75027|transcript|ENST00000645829.3|protein_coding|14/17|c.1766T>C|p.L…	c(\ENST00000669573.1\, \ENST00000644766.1\, \ENST00000645829.3\, \ENST00000620875.5\, \ENST00000529949.5\, \ENST00000253577.9\, \ENST00000373394.8\, \ENST00000339447.8\, \ENST00000490858.1\, \ENST00000534570.5\, \ENST00000469368.1\, \ENST00000666534.1\, \ENST00000663420.1\, \ENST00000669388.1\)
X	123696075	-	TC	0.06	0.07	0.05	0.06	8.05468e-11	3.83492e-11	0.000221109	TTGCTGAATTGGGGCAAGATTTATCT	ANN=G|synonymous_variant|LOW|Q8NI27|Q8NI27|transcript|ENST00000245838.13|protein_coding|7/39|c.547T>C|p.Leu183Leu|577/5600|547/4782|183/1593||,G|synonymous_variant|LOW|A0A0C4DG98|A0A0C4DG98|transcript|ENST00000491737.5|protein_coding|3/34|c.202T>C|p.Leu68Leu|202/4452|202/4437|68/1478||,G|synonymous_variant|LOW|Q8NI27|Q8NI27|transcript|ENST00000355725.8|protein_coding|7/39|c.547T>C|p.Leu183Leu|581…	c(\ENST00000245838.1\, \ENST00000491737.5\, \ENST00000355725.8\, \ENST00000433883.1\, \ENST00000419789.1\)
