# Supplementary material for: U-to-C RNA editing by synthetic PPR-DYW proteins in bacteria and human culture cells
Source: Commun Biol. 2022 Sep 15;5:968. doi: 10.1038/s42003-022-03927-3 (PMC9478123; doi:10.1038/s42003-022-03927-3)
Supplement: Supplementary file 5 — Supplementary Data 2 [file 42003_2022_3927_MOESM5_ESM.xlsx]

## Sheet: Sheet1
Supplementary Data 2. Potential off-target editing sites having one to three mismatches with AtrpoA editing site
Less than four mismatches with AtrpoA target in the human spliced transcriptome was screened by the GGGenome database (http://gggenome.dbcls.jp; Human spliced RNA, RefSeq curated on GRCh38/hg38.p13, D3G 22.02)
accession #' and 'gene': gene information 'start': first nucleotide in the mRNA recognized by the PPR protein 'end': location of the editing site on the mRNA 'location': indicates if the editing site is located on the CDS or UTR 'sequence': the last nucleotide is the editing site 'match': number of nucleotides matching with AtrpoA 'mis': number of nucleotides mismatching with AtrpoA 'align': the …						1st-nt': location of the first nucleotide mismatching with AtrpoA (0 is the editing site) '2nd-nt': location of the second nucleotide mismatching with AtrpoA (0 is the editing site) '3rd-nt': location of the third nucleotide mismatching with AtrpoA (0 is the editing site) '1st-PPR': PPR motif recognizing the first nucleotide mismatch '2nd-PPR': PPR motif recognizing the second nucleotide mismatch…
accession #	gene	start	end	location	sequence	match	mis	align	edit	1st-nt	2nd-nt	3rd-nt	1st-PPR	2nd-PPR	3rd-PPR	%
NM_001286638.2	ZDHHC20	713	728	CDS	ATACACGTGCAAAATT	15	1	|||||||||||||||	X===============	-15	NA	NA	1st P1	NA	NA	0.13
NM_001258437.1	TARS1	938	953	CDS	ACACACGGGCAAAATT	13	3	||||| ||||||||	XX=====X========	-15	-14	-8	1st P1	1st L1	3rd L1	0.206667
NM_001145107.2	NELL2	2927	2942	3'-UTR	TTACTGGGGCAAAATT	13	3	|||| | ||||||||	====XX=X========	-11	-10	-8	2nd L1	2nd S1	3rd L1	0.143333
NM_001317107.2	OR4E1	3476	3491	3'-UTR	GAACACGTGCAAAATT	14	2	||||||||||||||	XX==============	-15	-14	NA	1st P1	1st L1	NA	NA
NM_001012241.2	MSL1	4046	4061	3'-UTR	TTCCAAGTGCAAAATT	14	2	|| || ||||||||||	==X==X==========	-13	-10	NA	1st S1	2nd S1	NA	NA
NM_024980.5	GPR157	5107	5122	3'-UTR	TTGCACCTGCAAAATT	14	2	|| ||| |||||||||	==X===X=========	-13	-9	NA	1st S1	3rd P1	NA	NA
NM_000297.4	PKD2	4860	4875	3'-UTR	TTTCACTTGCAAAATT	14	2	|| ||| |||||||||	==X===X=========	-13	-9	NA	1st S1	3rd P1	NA	NA
NM_014906.5	PPM1E	2602	2617	3'-UTR	TTTCACTTGCAAAATT	14	2	|| ||| |||||||||	==X===X=========	-13	-9	NA	1st S1	3rd P1	NA	NA
NM_001130926.5	MEF2A	2350	2365	3'-UTR	TTGCACGTGCAAAAAT	14	2	|| ||||||||||| |	==X===========X=	-13	-1	NA	1st S1	DYW	NA	NA
NM_001448.3	GPC4	915	930	CDS	TTATACATGCAAAATT	14	2	||| || |||||||||	===X==X=========	-12	-9	NA	2nd P1	3rd P1	NA	NA
NM_000989.4	RPL30	452	467	3'-UTR	TTAAACCTGCAAAATT	14	2	||| || |||||||||	===X==X=========	-12	-9	NA	2nd P1	3rd P1	NA	NA
NM_181449.3	CD300E	420	435	CDS	TTACTGGTGCAAAATT	14	2	|||| ||||||||||	====XX==========	-11	-10	NA	2nd L1	2nd S1	NA	NA
NM_001350599.2	MMS22L	5141	5156	3'-UTR	TTACTCGTGCACAATT	14	2	|||| |||||| ||||	====X======X====	-11	-4	NA	2nd L1	S2	NA	NA
NM_001099652.2	GPR137C	975	990	CDS	TTACATATGCAAAATT	14	2	||||| |||||||||	=====XX=========	-10	-9	NA	2nd S1	3rd P1	NA	NA
NM_000293.3	PHKB	5313	5328	3'-UTR	TTACATATGCAAAATT	14	2	||||| |||||||||	=====XX=========	-10	-9	NA	2nd S1	3rd P1	NA	NA
NM_001015887.3	IGSF11	2094	2109	3'-UTR	TTACATGAGCAAAATT	14	2	||||| | ||||||||	=====X=X========	-10	-8	NA	2nd S1	3rd L1	NA	NA
NM_001197295.2	ECM2	2663	2678	3'-UTR	TTACATGTGTAAAATT	14	2	||||| ||| ||||||	=====X===X======	-10	-6	NA	2nd S1	P2	NA	NA
NM_001276260.2	RGS3	2368	2383	3'-UTR	TTACAAGTGCAATATT	14	2	||||| |||||| |||	=====X======X===	-10	-3	NA	2nd S1	E1	NA	NA
NM_180991.5	SLCO4C1	2220	2235	3'-UTR	TTACACCTGGAAAATT	14	2	|||||| || ||||||	======X==X======	-9	-6	NA	3rd P1	P2	NA	NA
NM_001300883.3	ZNF426	3245	3260	3'-UTR	TTACACATGTAAAATT	14	2	|||||| || ||||||	======X==X======	-9	-6	NA	3rd P1	P2	NA	NA
NM_001304481.1	FGD4	340	355	CDS	TTACACCTGCAGAATT	14	2	|||||| |||| ||||	======X====X====	-9	-4	NA	3rd P1	S2	NA	NA
NM_013339.4	ALG6	2372	2387	3'-UTR	TTACACATGCAAATTT	14	2	|||||| |||||| ||	======X======X==	-9	-2	NA	3rd P1	E2	NA	NA
NM_001256750.2	PEX5L	6269	6284	3'-UTR	TTACACGTGCACACTT	14	2	||||||||||| | ||	===========X=X==	-4	-2	NA	S2	E2	NA	NA
NM_001278204.2	KCNN2	1497	1512	CDS	AAACACGTGCACAATT	13	3	||||||||| ||||	XX=========X====	-15	-14	-4	1st P1	1st L1	S2	NA
NM_001123364.3	METTL24	3131	3146	3'-UTR	AAACACGTGCATAATT	13	3	||||||||| ||||	XX=========X====	-15	-14	-4	1st P1	1st L1	S2	NA
NM_001080500.4	VWC2L	2753	2768	3'-UTR	ATTCAAGTGCAAAATT	13	3	| || ||||||||||	X=X==X==========	-15	-13	-10	1st P1	1st S1	2nd S1	NA
NM_001256267.2	MYPN	3186	3201	CDS	ATTCACCTGCAAAATT	13	3	| ||| |||||||||	X=X===X=========	-15	-13	-9	1st P1	1st S1	3rd P1	NA
NM_014981.3	MYH15	5659	5674	CDS	CTAAAAGTGCAAAATT	13	3	|| | ||||||||||	X==X=X==========	-15	-12	-10	1st P1	2nd P1	2nd S1	NA
NM_173569.4	UBN2	12817	12832	3'-UTR	CTATACCTGCAAAATT	13	3	|| || |||||||||	X==X==X=========	-15	-12	-9	1st P1	2nd P1	3rd P1	NA
NM_001278241.2	PELP1	3533	3548	3'-UTR	CTAAACGTGCAGAATT	13	3	|| ||||||| ||||	X==X=======X====	-15	-12	-4	1st P1	2nd P1	S2	NA
NM_001369.3	DNAH5	8598	8613	CDS	CTACCCCTGCAAAATT	13	3	||| | |||||||||	X===X=X=========	-15	-11	-9	1st P1	2nd L1	3rd P1	NA
NM_001128148.3	TFRC	3599	3614	3'-UTR	GTACTCCTGCAAAATT	13	3	||| | |||||||||	X===X=X=========	-15	-11	-9	1st P1	2nd L1	3rd P1	NA
NM_001286211.2	TMEM117	2128	2143	3'-UTR	ATACAGATGCAAAATT	13	3	|||| |||||||||	X====XX=========	-15	-10	-9	1st P1	2nd S1	3rd P1	NA
NM_001351967.2	CMC2	10105	10120	3'-UTR	ATACAAGTGTAAAATT	13	3	|||| ||| ||||||	X====X===X======	-15	-10	-6	1st P1	2nd S1	P2	NA
NM_001290259.2	PHF3	10071	10086	3'-UTR	ATACATGTGAAAAATT	13	3	|||| ||| ||||||	X====X===X======	-15	-10	-6	1st P1	2nd S1	P2	NA
NM_001114395.3	CNTLN	3303	3318	3'-UTR	GTACAGGTGCAGAATT	13	3	|||| ||||| ||||	X====X=====X====	-15	-10	-4	1st P1	2nd S1	S2	NA
NM_001134771.2	SLC12A5	5568	5583	3'-UTR	CTACATGTGCAATATT	13	3	|||| |||||| |||	X====X======X===	-15	-10	-3	1st P1	2nd S1	E1	NA
NM_001131010.4	SATB1	336	351	CDS	GTACAGGTGCAAAAAT	13	3	|||| |||||||| |	X====X========X=	-15	-10	-1	1st P1	2nd S1	DYW	NA
NM_001281782.3	ZMYND8	2660	2675	CDS	GTACACTAGCAAAATT	13	3	||||| ||||||||	X=====XX========	-15	-9	-8	1st P1	3rd P1	3rd L1	NA
NM_001292034.3	TAB2	1776	1791	CDS	ATACACTTTCAAAATT	13	3	||||| | |||||||	X=====X=X=======	-15	-9	-7	1st P1	3rd P1	3rd S1	NA
NM_001284263.2	CCDC117	3675	3690	3'-UTR	GTACACATGTAAAATT	13	3	||||| || ||||||	X=====X==X======	-15	-9	-6	1st P1	3rd P1	P2	NA
NM_001177663.2	RIF1	6078	6093	CDS	CTACACCTGTAAAATT	13	3	||||| || ||||||	X=====X==X======	-15	-9	-6	1st P1	3rd P1	P2	NA
NM_006413.5	RPP30	1613	1628	3'-UTR	ATACACATGTAAAATT	13	3	||||| || ||||||	X=====X==X======	-15	-9	-6	1st P1	3rd P1	P2	NA
NM_000052.7	ATP7A	6620	6635	3'-UTR	ATACACATGCAAAGTT	13	3	||||| |||||| ||	X=====X======X==	-15	-9	-2	1st P1	3rd P1	E2	NA
NM_001317776.2	THAP9	1522	1537	CDS	GTACACTTGCAAATTT	13	3	||||| |||||| ||	X=====X======X==	-15	-9	-2	1st P1	3rd P1	E2	NA
NM_001136138.4	RPS6KC1	1435	1450	CDS	CTACACTTGCAAAAGT	13	3	||||| ||||||| |	X=====X=======X=	-15	-9	-1	1st P1	3rd P1	DYW	NA
NM_021167.5	GATAD1	3217	3232	3'-UTR	CTACACGTACATAATT	13	3	||||||| || ||||	X=======X==X====	-15	-7	-4	1st P1	3rd S1	S2	NA
NM_003630.3	PEX3	1574	1589	3'-UTR	ATACACGTGCAAATAT	13	3	|||||||||||| |	X============XX=	-15	-2	-1	1st P1	E2	DYW	NA
NM_032169.5	ACAD11	1690	1705	CDS	TCCCAAGTGCAAAATT	13	3	| || ||||||||||	=XX==X==========	-14	-13	-10	1st L1	1st S1	2nd S1	NA
NM_001157.3	ANXA11	5549	5564	3'-UTR	TCTCAGGTGCAAAATT	13	3	| || ||||||||||	=XX==X==========	-14	-13	-10	1st L1	1st S1	2nd S1	NA
NM_001160094.2	ACOT13	748	763	CDS	TGTCACCTGCAAAATT	13	3	| ||| |||||||||	=XX===X=========	-14	-13	-9	1st L1	1st S1	3rd P1	NA
NM_001205.3	BNIP1	312	327	CDS	TCTCACCTGCAAAATT	13	3	| ||| |||||||||	=XX===X=========	-14	-13	-9	1st L1	1st S1	3rd P1	NA
NM_000337.6	SGCD	3392	3407	3'-UTR	TCCCACATGCAAAATT	13	3	| ||| |||||||||	=XX===X=========	-14	-13	-9	1st L1	1st S1	3rd P1	NA
NM_001257362.3	LOC100288966	3635	3650	3'-UTR	TCTCACGTGCAAGATT	13	3	| ||||||||| |||	=XX=========X===	-14	-13	-3	1st L1	1st S1	E1	NA
NM_001395469.1	LOC102723502	3032	3047	3'-UTR	TCTCACGTGCAAGATT	13	3	| ||||||||| |||	=XX=========X===	-14	-13	-3	1st L1	1st S1	E1	NA
NM_001114617.2	MGAT1	3634	3649	3'-UTR	TATCACGTGCAACATT	13	3	| ||||||||| |||	=XX=========X===	-14	-13	-3	1st L1	1st S1	E1	NA
NM_207355.5	POTEB3	3373	3388	3'-UTR	TCTCACGTGCAAGATT	13	3	| ||||||||| |||	=XX=========X===	-14	-13	-3	1st L1	1st S1	E1	NA
NM_001137671.2	POTEC	4045	4060	3'-UTR	TCTCACGTGCAAGATT	13	3	| ||||||||| |||	=XX=========X===	-14	-13	-3	1st L1	1st S1	E1	NA
NM_001042357.5	PTPN20	536	551	CDS	TGATACGCGCAAAATT	13	3	| | ||| ||||||||	=X=X===X========	-14	-12	-8	1st L1	2nd P1	3rd L1	NA
NM_001241.4	CCNT2	3667	3682	3'-UTR	TGATACGTGCACAATT	13	3	| | ||||||| ||||	=X=X=======X====	-14	-12	-4	1st L1	2nd P1	S2	NA
NM_001128615.2	ARHGEF3	3004	3019	3'-UTR	TGACCTGTGCAAAATT	13	3	| || ||||||||||	=X==XX==========	-14	-11	-10	1st L1	2nd L1	2nd S1	NA
NM_001346143.2	FLRT2	11090	11105	3'-UTR	TGACTTGTGCAAAATT	13	3	| || ||||||||||	=X==XX==========	-14	-11	-10	1st L1	2nd L1	2nd S1	NA
NM_001099400.2	SGCE	839	854	CDS	TGACTGGTGCAAAATT	13	3	| || ||||||||||	=X==XX==========	-14	-11	-10	1st L1	2nd L1	2nd S1	NA
NM_023915.4	GPR87	347	362	CDS	TGACGCTTGCAAAATT	13	3	| || | |||||||||	=X==X=X=========	-14	-11	-9	1st L1	2nd L1	3rd P1	NA
NM_000935.3	PLOD2	834	849	CDS	TCACAAATGCAAAATT	13	3	| ||| |||||||||	=X===XX=========	-14	-10	-9	1st L1	2nd S1	3rd P1	NA
NM_001353366.2	NOM1	1703	1718	CDS	TGACATGCGCAAAATT	13	3	| ||| | ||||||||	=X===X=X========	-14	-10	-8	1st L1	2nd S1	3rd L1	NA
NM_001317939.2	BNC2	6821	6836	3'-UTR	TCACAGGTACAAAATT	13	3	| ||| || |||||||	=X===X==X=======	-14	-10	-7	1st L1	2nd S1	3rd S1	NA
NM_001319995.3	PARPBP	938	953	CDS	TGACATGTTCAAAATT	13	3	| ||| || |||||||	=X===X==X=======	-14	-10	-7	1st L1	2nd S1	3rd S1	NA
NM_001015877.2	PHF6	2667	2682	3'-UTR	TAACAGGTGGAAAATT	13	3	| ||| ||| ||||||	=X===X===X======	-14	-10	-6	1st L1	2nd S1	P2	NA
NM_017919.3	STX17	921	936	CDS	TCACAGGTGGAAAATT	13	3	| ||| ||| ||||||	=X===X===X======	-14	-10	-6	1st L1	2nd S1	P2	NA
NM_001271003.2	TFPI2	401	416	CDS	TGACATGTGAAAAATT	13	3	| ||| ||| ||||||	=X===X===X======	-14	-10	-6	1st L1	2nd S1	P2	NA
NM_001017395.5	TMCC1	5944	5959	3'-UTR	TGACACAGGCAAAATT	13	3	| |||| ||||||||	=X====XX========	-14	-9	-8	1st L1	3rd P1	3rd L1	NA
NM_000271.5	NPC1	3768	3783	CDS	TCACACTTACAAAATT	13	3	| |||| | |||||||	=X====X=X=======	-14	-9	-7	1st L1	3rd P1	3rd S1	NA
NM_001319242.1	CLEC12B	1470	1485	3'-UTR	TAACACTTGGAAAATT	13	3	| |||| || ||||||	=X====X==X======	-14	-9	-6	1st L1	3rd P1	P2	NA
NM_152609.3	CNST	4727	4742	3'-UTR	TCACACATGAAAAATT	13	3	| |||| || ||||||	=X====X==X======	-14	-9	-6	1st L1	3rd P1	P2	NA
NM_019058.4	DDIT4	1490	1505	3'-UTR	TGACACTTGAAAAATT	13	3	| |||| || ||||||	=X====X==X======	-14	-9	-6	1st L1	3rd P1	P2	NA
NM_001318186.2	HNRNPK	2698	2713	3'-UTR	TGACACCTGTAAAATT	13	3	| |||| || ||||||	=X====X==X======	-14	-9	-6	1st L1	3rd P1	P2	NA
NM_001319071.2	SACM1L	108	123	CDS	TCACACCTGAAAAATT	13	3	| |||| || ||||||	=X====X==X======	-14	-9	-6	1st L1	3rd P1	P2	NA
NM_001286658.2	TBC1D4	5063	5078	3'-UTR	TCACACCTGAAAAATT	13	3	| |||| || ||||||	=X====X==X======	-14	-9	-6	1st L1	3rd P1	P2	NA
NM_001304441.2	MMP8	2430	2445	3'-UTR	TGACACCTGCAGAATT	13	3	| |||| |||| ||||	=X====X====X====	-14	-9	-4	1st L1	3rd P1	S2	NA
NM_017890.5	VPS13B	12562	12577	3'-UTR	TGACACTTGCAAAAAT	13	3	| |||| ||||||| |	=X====X=======X=	-14	-9	-1	1st L1	3rd P1	DYW	NA
NM_001317812.2	SLC25A37	3271	3286	3'-UTR	TAACACGTGGAGAATT	13	3	| ||||||| | ||||	=X=======X=X====	-14	-6	-4	1st L1	P2	S2	NA
NM_000028.2	AGL	4851	4866	CDS	TTCTTCGTGCAAAATT	13	3	|| |||||||||||	==XXX===========	-13	-12	-11	1st S1	2nd P1	2nd L1	NA
NM_198504.4	PAQR9	7255	7270	3'-UTR	TTGAATGTGCAAAATT	13	3	|| | ||||||||||	==XX=X==========	-13	-12	-10	1st S1	2nd P1	2nd S1	NA
NM_006437.4	PARP4	1205	1220	CDS	TTTGAGGTGCAAAATT	13	3	|| | ||||||||||	==XX=X==========	-13	-12	-10	1st S1	2nd P1	2nd S1	NA
NM_000949.7	PRLR	10551	10566	3'-UTR	TTTAAGGTGCAAAATT	13	3	|| | ||||||||||	==XX=X==========	-13	-12	-10	1st S1	2nd P1	2nd S1	NA
NM_212554.4	EEF1AKMT2	338	353	CDS	TTGAACTTGCAAAATT	13	3	|| || |||||||||	==XX==X=========	-13	-12	-9	1st S1	2nd P1	3rd P1	NA
NM_001270449.2	UBE3B	1119	1134	CDS	TTCAACGTGGAAAATT	13	3	|| ||||| ||||||	==XX=====X======	-13	-12	-6	1st S1	2nd P1	P2	NA
NM_152517.3	TTC30B	2554	2569	3'-UTR	TTTAACGTGCAAAAGT	13	3	|| |||||||||| |	==XX==========X=	-13	-12	-1	1st S1	2nd P1	DYW	NA
NM_001005850.3	ZNF835	2021	2036	3'-UTR	TTCCTGGTGCAAAATT	13	3	|| | ||||||||||	==X=XX==========	-13	-11	-10	1st S1	2nd L1	2nd S1	NA
NM_001098204.2	HNRNPF	1698	1713	3'-UTR	TTTCTCATGCAAAATT	13	3	|| | | |||||||||	==X=X=X=========	-13	-11	-9	1st S1	2nd L1	3rd P1	NA
NM_001102396.2	SIKE1	2505	2520	3'-UTR	TTCCCCCTGCAAAATT	13	3	|| | | |||||||||	==X=X=X=========	-13	-11	-9	1st S1	2nd L1	3rd P1	NA
NM_001251845.2	TRPC1	2511	2526	CDS	TTGCTCGAGCAAAATT	13	3	|| | || ||||||||	==X=X==X========	-13	-11	-8	1st S1	2nd L1	3rd L1	NA
NM_001281723.3	BTD	3050	3065	3'-UTR	TTCCAGATGCAAAATT	13	3	|| || |||||||||	==X==XX=========	-13	-10	-9	1st S1	2nd S1	3rd P1	NA
NM_001142800.2	EYS	9400	9415	CDS	TTTCAACTGCAAAATT	13	3	|| || |||||||||	==X==XX=========	-13	-10	-9	1st S1	2nd S1	3rd P1	NA
NM_001282948.2	JMJD1C	1891	1906	CDS	TTGCAAATGCAAAATT	13	3	|| || |||||||||	==X==XX=========	-13	-10	-9	1st S1	2nd S1	3rd P1	NA
NM_001059.3	TACR3	4888	4903	3'-UTR	TTGCAAATGCAAAATT	13	3	|| || |||||||||	==X==XX=========	-13	-10	-9	1st S1	2nd S1	3rd P1	NA
NM_018638.5	ETNK1	6737	6752	3'-UTR	TTTCATGTTCAAAATT	13	3	|| || || |||||||	==X==X==X=======	-13	-10	-7	1st S1	2nd S1	3rd S1	NA
NM_001080475.3	PLEKHM3	8701	8716	3'-UTR	TTTCAGGTTCAAAATT	13	3	|| || || |||||||	==X==X==X=======	-13	-10	-7	1st S1	2nd S1	3rd S1	NA
NM_001112800.4	SLC8A1	20887	20902	3'-UTR	TTTCATGTGTAAAATT	13	3	|| || ||| ||||||	==X==X===X======	-13	-10	-6	1st S1	2nd S1	P2	NA
NM_001005494.2	OR6C4	1526	1541	3'-UTR	TTTCAAGTGCTAAATT	13	3	|| || |||| |||||	==X==X====X=====	-13	-10	-5	1st S1	2nd S1	L2	NA
NM_001297732.2	COX18	4473	4488	3'-UTR	TTTCATGTGCATAATT	13	3	|| || ||||| ||||	==X==X=====X====	-13	-10	-4	1st S1	2nd S1	S2	NA
NM_001178102.2	LOX	1477	1492	3'-UTR	TTTCAAGTGCACAATT	13	3	|| || ||||| ||||	==X==X=====X====	-13	-10	-4	1st S1	2nd S1	S2	NA
NM_018226.6	RNPEPL1	4551	4566	3'-UTR	TTGCAAGTGCAGAATT	13	3	|| || ||||| ||||	==X==X=====X====	-13	-10	-4	1st S1	2nd S1	S2	NA
NM_001112812.2	GRIA4	6	21	5'-UTR	TTGCATGTGCAACATT	13	3	|| || |||||| |||	==X==X======X===	-13	-10	-3	1st S1	2nd S1	E1	NA
NM_006226.4	PLCL1	6318	6333	3'-UTR	TTTCATGTGCAAGATT	13	3	|| || |||||| |||	==X==X======X===	-13	-10	-3	1st S1	2nd S1	E1	NA
NM_001083592.2	ROR1	928	943	CDS	TTGCATGTGCAAGATT	13	3	|| || |||||| |||	==X==X======X===	-13	-10	-3	1st S1	2nd S1	E1	NA
NM_001032293.3	ZNF207	2537	2552	3'-UTR	TTTCAGGTGCAAACTT	13	3	|| || ||||||| ||	==X==X=======X==	-13	-10	-2	1st S1	2nd S1	E2	NA
NM_001288834.2	C19orf44	2310	2325	3'-UTR	TTCCAAGTGCAAAACT	13	3	|| || |||||||| |	==X==X========X=	-13	-10	-1	1st S1	2nd S1	DYW	NA
NM_001253775.2	CREB3L2	244	259	5'-UTR	TTCCAAGTGCAAAACT	13	3	|| || |||||||| |	==X==X========X=	-13	-10	-1	1st S1	2nd S1	DYW	NA
NM_001131062.2	SAP30L	1755	1770	3'-UTR	TTGCATGTGCAAAACT	13	3	|| || |||||||| |	==X==X========X=	-13	-10	-1	1st S1	2nd S1	DYW	NA
NM_001320321.2	TMTC2	3833	3848	3'-UTR	TTTCACTAGCAAAATT	13	3	|| ||| ||||||||	==X===XX========	-13	-9	-8	1st S1	3rd P1	3rd L1	NA
NM_139265.4	EHD4	1851	1866	3'-UTR	TTTCACCTCCAAAATT	13	3	|| ||| | |||||||	==X===X=X=======	-13	-9	-7	1st S1	3rd P1	3rd S1	NA
NM_001198681.2	LEPROT	3054	3069	3'-UTR	TTGCACTTCCAAAATT	13	3	|| ||| | |||||||	==X===X=X=======	-13	-9	-7	1st S1	3rd P1	3rd S1	NA
NM_000989.4	RPL30	423	438	3'-UTR	TTTCACCTACAAAATT	13	3	|| ||| | |||||||	==X===X=X=======	-13	-9	-7	1st S1	3rd P1	3rd S1	NA
NM_005843.6	STAM2	4466	4481	3'-UTR	TTTCACTTTCAAAATT	13	3	|| ||| | |||||||	==X===X=X=======	-13	-9	-7	1st S1	3rd P1	3rd S1	NA
NM_001303037.2	PALS2	2600	2615	3'-UTR	TTTCACATGTAAAATT	13	3	|| ||| || ||||||	==X===X==X======	-13	-9	-6	1st S1	3rd P1	P2	NA
NM_152556.3	BMT2	2912	2927	3'-UTR	TTTCACATGCTAAATT	13	3	|| ||| ||| |||||	==X===X===X=====	-13	-9	-5	1st S1	3rd P1	L2	NA
NM_014109.4	ATAD2	2261	2276	CDS	TTCCACATGCAGAATT	13	3	|| ||| |||| ||||	==X===X====X====	-13	-9	-4	1st S1	3rd P1	S2	NA
NM_001143995.3	LPXN	1551	1566	3'-UTR	TTCCACTTGCATAATT	13	3	|| ||| |||| ||||	==X===X====X====	-13	-9	-4	1st S1	3rd P1	S2	NA
NM_024630.3	ZDHHC14	1333	1348	CDS	TTTCACCTGCAAGATT	13	3	|| ||| ||||| |||	==X===X=====X===	-13	-9	-3	1st S1	3rd P1	E1	NA
NM_198504.4	PAQR9	3711	3726	3'-UTR	TTCCACATGCAAATTT	13	3	|| ||| |||||| ||	==X===X======X==	-13	-9	-2	1st S1	3rd P1	E2	NA
NM_001287444.2	DCDC2C	620	635	CDS	TTCCACCTGCAAAAAT	13	3	|| ||| ||||||| |	==X===X=======X=	-13	-9	-1	1st S1	3rd P1	DYW	NA
NM_001322327.2	KIAA1328	3971	3986	3'-UTR	TTTCACATGCAAAACT	13	3	|| ||| ||||||| |	==X===X=======X=	-13	-9	-1	1st S1	3rd P1	DYW	NA
NM_001375774.1	TFDP2	132	147	CDS	TTTCACGAGCAACATT	13	3	|| |||| |||| |||	==X====X====X===	-13	-8	-3	1st S1	3rd L1	E1	NA
NM_000861.3	HRH1	2441	2456	3'-UTR	TTGCACGTTAAAAATT	13	3	|| ||||| ||||||	==X=====XX======	-13	-7	-6	1st S1	3rd S1	P2	NA
NM_001395871.1	LOC122319436	3722	3737	3'-UTR	TTGCACGTGTAAATTT	13	3	|| |||||| ||| ||	==X======X===X==	-13	-6	-2	1st S1	P2	E2	NA
NM_001146075.2	RPAP3	1896	1911	CDS	TTGCACGTGCATTATT	13	3	|| |||||||| |||	==X========XX===	-13	-4	-3	1st S1	S2	E1	NA
NM_139057.4	ADAMTS17	6020	6035	3'-UTR	TTATTGGTGCAAAATT	13	3	||| ||||||||||	===XXX==========	-12	-11	-10	2nd P1	2nd L1	2nd S1	NA
NM_001008392.2	CTDSPL	4449	4464	3'-UTR	TTAACTGTGCAAAATT	13	3	||| ||||||||||	===XXX==========	-12	-11	-10	2nd P1	2nd L1	2nd S1	NA
NM_001351225.2	KIAA0753	4581	4596	3'-UTR	TTATTTGTGCAAAATT	13	3	||| ||||||||||	===XXX==========	-12	-11	-10	2nd P1	2nd L1	2nd S1	NA
NM_001206559.2	POLR1D	2089	2104	3'-UTR	TTATTTGTGCAAAATT	13	3	||| ||||||||||	===XXX==========	-12	-11	-10	2nd P1	2nd L1	2nd S1	NA
NM_001293735.2	LYRM7	3040	3055	3'-UTR	TTAAAAATGCAAAATT	13	3	||| | |||||||||	===X=XX=========	-12	-10	-9	2nd P1	2nd S1	3rd P1	NA
NM_001098800.3	MAGED4	2502	2517	3'-UTR	TTAAAGTTGCAAAATT	13	3	||| | |||||||||	===X=XX=========	-12	-10	-9	2nd P1	2nd S1	3rd P1	NA
NM_001242362.2	MAGED4B	2654	2669	3'-UTR	TTAAAGTTGCAAAATT	13	3	||| | |||||||||	===X=XX=========	-12	-10	-9	2nd P1	2nd S1	3rd P1	NA
NM_001253913.2	TBC1D1	289	304	5'-UTR	TTAGATGAGCAAAATT	13	3	||| | | ||||||||	===X=X=X========	-12	-10	-8	2nd P1	2nd S1	3rd L1	NA
NM_001199328.3	FPGT	2345	2360	3'-UTR	TTAAATGTTCAAAATT	13	3	||| | || |||||||	===X=X==X=======	-12	-10	-7	2nd P1	2nd S1	3rd S1	NA
NM_001308047.2	PRUNE2	9204	9219	CDS	TTATAAGTTCAAAATT	13	3	||| | || |||||||	===X=X==X=======	-12	-10	-7	2nd P1	2nd S1	3rd S1	NA
NM_000328.3	RPGR	2854	2869	3'-UTR	TTATATGTGGAAAATT	13	3	||| | ||| ||||||	===X=X===X======	-12	-10	-6	2nd P1	2nd S1	P2	NA
NM_001370.2	DNAH6	2165	2180	CDS	TTAGAGGTGCTAAATT	13	3	||| | |||| |||||	===X=X====X=====	-12	-10	-5	2nd P1	2nd S1	L2	NA
NM_001003652.4	SMAD2	26866	26881	3'-UTR	TTAAATGTGCCAAATT	13	3	||| | |||| |||||	===X=X====X=====	-12	-10	-5	2nd P1	2nd S1	L2	NA
NM_001145306.2	CDK6	10523	10538	3'-UTR	TTAAAGGTGCATAATT	13	3	||| | ||||| ||||	===X=X=====X====	-12	-10	-4	2nd P1	2nd S1	S2	NA
NM_018428.3	UTP6	779	794	CDS	TTAAAGGTGCAGAATT	13	3	||| | ||||| ||||	===X=X=====X====	-12	-10	-4	2nd P1	2nd S1	S2	NA
NM_020964.3	EPG5	12540	12555	3'-UTR	TTAAATGTGCAATATT	13	3	||| | |||||| |||	===X=X======X===	-12	-10	-3	2nd P1	2nd S1	E1	NA
NM_013363.4	PCOLCE2	1782	1797	3'-UTR	TTAGAAGTGCAATATT	13	3	||| | |||||| |||	===X=X======X===	-12	-10	-3	2nd P1	2nd S1	E1	NA
NM_001372068.1	NCAPD3	4928	4943	3'-UTR	TTATAAGTGCAAATTT	13	3	||| | ||||||| ||	===X=X=======X==	-12	-10	-2	2nd P1	2nd S1	E2	NA
NM_001195430.2	DCLK1	3024	3039	3'-UTR	TTAGAAGTGCAAAAGT	13	3	||| | |||||||| |	===X=X========X=	-12	-10	-1	2nd P1	2nd S1	DYW	NA
NM_001395221.1	CCDC194	1150	1165	3'-UTR	TTAAACATGAAAAATT	13	3	||| || || ||||||	===X==X==X======	-12	-9	-6	2nd P1	3rd P1	P2	NA
NM_001366028.2	DNAH12	1020	1035	CDS	TTAAACCTGAAAAATT	13	3	||| || || ||||||	===X==X==X======	-12	-9	-6	2nd P1	3rd P1	P2	NA
NM_001321618.1	FAM126B	4143	4158	3'-UTR	TTATACCTGAAAAATT	13	3	||| || || ||||||	===X==X==X======	-12	-9	-6	2nd P1	3rd P1	P2	NA
NM_172347.3	KCNG4	5420	5435	3'-UTR	TTAGACATGGAAAATT	13	3	||| || || ||||||	===X==X==X======	-12	-9	-6	2nd P1	3rd P1	P2	NA
NM_024561.5	NAA16	2187	2202	CDS	TTATACCTGAAAAATT	13	3	||| || || ||||||	===X==X==X======	-12	-9	-6	2nd P1	3rd P1	P2	NA
NM_001085471.2	FOXN3	7168	7183	3'-UTR	TTAAACATGCAACATT	13	3	||| || ||||| |||	===X==X=====X===	-12	-9	-3	2nd P1	3rd P1	E1	NA
NM_014455.4	RNF115	6675	6690	3'-UTR	TTATACATGCAAACTT	13	3	||| || |||||| ||	===X==X======X==	-12	-9	-2	2nd P1	3rd P1	E2	NA
NM_001286609.2	ARMC2	1093	1108	CDS	TTAAACTTGCAAAAAT	13	3	||| || ||||||| |	===X==X=======X=	-12	-9	-1	2nd P1	3rd P1	DYW	NA
NM_001943.5	DSG2	1415	1430	CDS	TTAAACTTGCAAAACT	13	3	||| || ||||||| |	===X==X=======X=	-12	-9	-1	2nd P1	3rd P1	DYW	NA
NM_001165.5	BIRC3	694	709	5'-UTR	TTAAACGTCCAAAAGT	13	3	||| |||| ||||| |	===X====X=====X=	-12	-7	-1	2nd P1	3rd S1	DYW	NA
NM_001330360.2	POLA1	730	745	CDS	TTAAACGTGCTGAATT	13	3	||| |||||| ||||	===X======XX====	-12	-5	-4	2nd P1	L2	S2	NA
NM_000461.5	THRB	4748	4763	3'-UTR	TTAGACGTGCAGTATT	13	3	||| ||||||| |||	===X=======XX===	-12	-4	-3	2nd P1	S2	E1	NA
NM_001015048.3	BAG5	1494	1509	3'-UTR	TTATACGTGCATATTT	13	3	||| ||||||| | ||	===X=======X=X==	-12	-4	-2	2nd P1	S2	E2	NA
NM_006139.4	CD28	385	400	CDS	TTACTTCTGCAAAATT	13	3	|||| |||||||||	====XXX=========	-11	-10	-9	2nd L1	2nd S1	3rd P1	NA
NM_001308295.2	NMT2	2803	2818	3'-UTR	TTACTTATGCAAAATT	13	3	|||| |||||||||	====XXX=========	-11	-10	-9	2nd L1	2nd S1	3rd P1	NA
NM_001308256.2	ABHD3	634	649	CDS	TTACTTGGGCAAAATT	13	3	|||| | ||||||||	====XX=X========	-11	-10	-8	2nd L1	2nd S1	3rd L1	NA
NM_001346850.2	C1S	2483	2498	3'-UTR	TTACCTGTTCAAAATT	13	3	|||| || |||||||	====XX==X=======	-11	-10	-7	2nd L1	2nd S1	3rd S1	NA
NM_001258392.3	CLPB	9790	9805	3'-UTR	TTACCTGTTCAAAATT	13	3	|||| || |||||||	====XX==X=======	-11	-10	-7	2nd L1	2nd S1	3rd S1	NA
NM_001080448.3	EPHA6	13116	13131	3'-UTR	TTACTGGTCCAAAATT	13	3	|||| || |||||||	====XX==X=======	-11	-10	-7	2nd L1	2nd S1	3rd S1	NA
NM_001330635.3	LRRC7	26067	26082	3'-UTR	TTACTAGTGGAAAATT	13	3	|||| ||| ||||||	====XX===X======	-11	-10	-6	2nd L1	2nd S1	P2	NA
NM_152277.3	UBTD2	936	951	3'-UTR	TTACCAGTGAAAAATT	13	3	|||| ||| ||||||	====XX===X======	-11	-10	-6	2nd L1	2nd S1	P2	NA
NM_001031741.5	NEK10	3248	3263	3'-UTR	TTACCCAGGCAAAATT	13	3	|||| | ||||||||	====X=XX========	-11	-9	-8	2nd L1	3rd P1	3rd L1	NA
NM_173536.4	GABRG1	4879	4894	3'-UTR	TTACTCTTACAAAATT	13	3	|||| | | |||||||	====X=X=X=======	-11	-9	-7	2nd L1	3rd P1	3rd S1	NA
NM_001278590.2	LIAS	901	916	CDS	TTACTCCTGAAAAATT	13	3	|||| | || ||||||	====X=X==X======	-11	-9	-6	2nd L1	3rd P1	P2	NA
NM_020673.3	RAB22A	6614	6629	3'-UTR	TTACTCCTGAAAAATT	13	3	|||| | || ||||||	====X=X==X======	-11	-9	-6	2nd L1	3rd P1	P2	NA
NM_173602.3	DIP2B	8534	8549	3'-UTR	TTACCCGTGTCAAATT	13	3	|||| |||| |||||	====X====XX=====	-11	-6	-5	2nd L1	P2	L2	NA
NM_001318819.2	BICRAL	4391	4406	3'-UTR	TTACAGCAGCAAAATT	13	3	||||| ||||||||	=====XXX========	-10	-9	-8	2nd S1	3rd P1	3rd L1	NA
NM_004498.4	ONECUT1	3445	3460	3'-UTR	TTACAAATACAAAATT	13	3	||||| | |||||||	=====XX=X=======	-10	-9	-7	2nd S1	3rd P1	3rd S1	NA
NM_001196.4	BID	1206	1221	3'-UTR	TTACAAATGAAAAATT	13	3	||||| || ||||||	=====XX==X======	-10	-9	-6	2nd S1	3rd P1	P2	NA
NM_001330110.2	CYB5D1	3271	3286	3'-UTR	TTACAATTGTAAAATT	13	3	||||| || ||||||	=====XX==X======	-10	-9	-6	2nd S1	3rd P1	P2	NA
NM_001350965.2	DCLRE1C	2326	2341	3'-UTR	TTACAAATGGAAAATT	13	3	||||| || ||||||	=====XX==X======	-10	-9	-6	2nd S1	3rd P1	P2	NA
NM_001193369.2	DIDO1	8067	8082	3'-UTR	TTACAGATGTAAAATT	13	3	||||| || ||||||	=====XX==X======	-10	-9	-6	2nd S1	3rd P1	P2	NA
NM_001008493.3	ENAH	5877	5892	3'-UTR	TTACAGTTGTAAAATT	13	3	||||| || ||||||	=====XX==X======	-10	-9	-6	2nd S1	3rd P1	P2	NA
NM_001010904.2	GLYATL3	1993	2008	3'-UTR	TTACATATGAAAAATT	13	3	||||| || ||||||	=====XX==X======	-10	-9	-6	2nd S1	3rd P1	P2	NA
NM_003884.5	KAT2B	4341	4356	3'-UTR	TTACATTTGTAAAATT	13	3	||||| || ||||||	=====XX==X======	-10	-9	-6	2nd S1	3rd P1	P2	NA
NM_001283043.3	RALGAPA1	7177	7192	3'-UTR	TTACAAATGTAAAATT	13	3	||||| || ||||||	=====XX==X======	-10	-9	-6	2nd S1	3rd P1	P2	NA
NM_006267.5	RANBP2	9908	9923	3'-UTR	TTACAAATGTAAAATT	13	3	||||| || ||||||	=====XX==X======	-10	-9	-6	2nd S1	3rd P1	P2	NA
NM_014445.4	SERP1	2358	2373	3'-UTR	TTACATATGTAAAATT	13	3	||||| || ||||||	=====XX==X======	-10	-9	-6	2nd S1	3rd P1	P2	NA
NM_001244644.2	CHMP2B	1215	1230	3'-UTR	TTACAGCTGCCAAATT	13	3	||||| ||| |||||	=====XX===X=====	-10	-9	-5	2nd S1	3rd P1	L2	NA
NM_001318915.2	LSAMP	4978	4993	3'-UTR	TTACAACTGCAGAATT	13	3	||||| |||| ||||	=====XX====X====	-10	-9	-4	2nd S1	3rd P1	S2	NA
NM_002514.4	CCN3	1408	1423	3'-UTR	TTACAAATGCAAATTT	13	3	||||| |||||| ||	=====XX======X==	-10	-9	-2	2nd S1	3rd P1	E2	NA
NM_001350705.1	DGKB	4981	4996	3'-UTR	TTACAATTGCAAATTT	13	3	||||| |||||| ||	=====XX======X==	-10	-9	-2	2nd S1	3rd P1	E2	NA
NM_001195626.3	MLLT10	1155	1170	CDS	TTACAAATGCAAATTT	13	3	||||| |||||| ||	=====XX======X==	-10	-9	-2	2nd S1	3rd P1	E2	NA
NM_001300823.2	PRDM5	1150	1165	CDS	TTACAAATGCAAACTT	13	3	||||| |||||| ||	=====XX======X==	-10	-9	-2	2nd S1	3rd P1	E2	NA
NM_012444.3	SPO11	706	721	CDS	TTACAGATGCAAAGTT	13	3	||||| |||||| ||	=====XX======X==	-10	-9	-2	2nd S1	3rd P1	E2	NA
NM_001076674.3	TMUB2	2171	2186	3'-UTR	TTACATATGCAAAAAT	13	3	||||| ||||||| |	=====XX=======X=	-10	-9	-1	2nd S1	3rd P1	DYW	NA
NM_001367909.1	ZNF678	7475	7490	3'-UTR	TTACAAATGCAAAAAT	13	3	||||| ||||||| |	=====XX=======X=	-10	-9	-1	2nd S1	3rd P1	DYW	NA
NM_001130706.3	C14orf93	2443	2458	3'-UTR	TTACATGAGGAAAATT	13	3	||||| | | ||||||	=====X=X=X======	-10	-8	-6	2nd S1	3rd L1	P2	NA
NM_001370517.1	PSPH	993	1008	5'-UTR	TTACAGGAGGAAAATT	13	3	||||| | | ||||||	=====X=X=X======	-10	-8	-6	2nd S1	3rd L1	P2	NA
NM_001172651.2	ZNF177	2486	2501	3'-UTR	TTACATGAGAAAAATT	13	3	||||| | | ||||||	=====X=X=X======	-10	-8	-6	2nd S1	3rd L1	P2	NA
NM_001032293.3	ZNF207	1669	1684	3'-UTR	TTACATGGGAAAAATT	13	3	||||| | | ||||||	=====X=X=X======	-10	-8	-6	2nd S1	3rd L1	P2	NA
NM_001318374.2	PCDH9	24520	24535	3'-UTR	TTACAAGAGCCAAATT	13	3	||||| | || |||||	=====X=X==X=====	-10	-8	-5	2nd S1	3rd L1	L2	NA
NM_001267045.2	PSME3	1113	1128	CDS	TTACAAGAGCCAAATT	13	3	||||| | || |||||	=====X=X==X=====	-10	-8	-5	2nd S1	3rd L1	L2	NA
NM_001322335.2	RWDD2A	2853	2868	3'-UTR	TTACATGAGCAAAAGT	13	3	||||| | |||||| |	=====X=X======X=	-10	-8	-1	2nd S1	3rd L1	DYW	NA
NM_001370351.1	POLR3G	1373	1388	3'-UTR	TTACAAGTACAGAATT	13	3	||||| || || ||||	=====X==X==X====	-10	-7	-4	2nd S1	3rd S1	S2	NA
NM_005065.6	SEL1L	6714	6729	3'-UTR	TTACAAGTCCAATATT	13	3	||||| || ||| |||	=====X==X===X===	-10	-7	-3	2nd S1	3rd S1	E1	NA
NM_001199691.1	TLCD4-RWDD3	1407	1422	3'-UTR	TTACAAGTACAAACTT	13	3	||||| || |||| ||	=====X==X====X==	-10	-7	-2	2nd S1	3rd S1	E2	NA
NM_001242629.2	GFOD1	1788	1803	3'-UTR	TTACAAGTGAGAAATT	13	3	||||| ||| |||||	=====X===XX=====	-10	-6	-5	2nd S1	P2	L2	NA
NM_001184743.2	PGBD1	2294	2309	CDS	TTACAAGTGTCAAATT	13	3	||||| ||| |||||	=====X===XX=====	-10	-6	-5	2nd S1	P2	L2	NA
NM_001366845.3	ZNF106	1165	1180	CDS	TTACAAGTGATAAATT	13	3	||||| ||| |||||	=====X===XX=====	-10	-6	-5	2nd S1	P2	L2	NA
NM_017433.5	MYO3A	1594	1609	CDS	TTACAAGTGAACAATT	13	3	||||| ||| | ||||	=====X===X=X====	-10	-6	-4	2nd S1	P2	S2	NA
NM_001160103.2	ZC3H14	6495	6510	3'-UTR	TTACATGTGTAATATT	13	3	||||| ||| || |||	=====X===X==X===	-10	-6	-3	2nd S1	P2	E1	NA
NM_016248.4	AKAP11	6787	6802	3'-UTR	TTACAAGTGAAAACTT	13	3	||||| ||| ||| ||	=====X===X===X==	-10	-6	-2	2nd S1	P2	E2	NA
NM_001393769.1	MED12L	10220	10235	3'-UTR	TTACATGTGGAAAAGT	13	3	||||| ||| |||| |	=====X===X====X=	-10	-6	-1	2nd S1	P2	DYW	NA
NM_001282755.2	MTA3	1891	1906	CDS	TTACATGTGGAAAACT	13	3	||||| ||| |||| |	=====X===X====X=	-10	-6	-1	2nd S1	P2	DYW	NA
NM_001278199.1	SNX2	2941	2956	3'-UTR	TTACAAGTGCCCAATT	13	3	||||| |||| ||||	=====X====XX====	-10	-5	-4	2nd S1	L2	S2	NA
NM_014028.4	OSTM1	2696	2711	3'-UTR	TTACATGTGCAGAGTT	13	3	||||| ||||| | ||	=====X=====X=X==	-10	-4	-2	2nd S1	S2	E2	NA
NM_001164496.2	CFAP44	10176	10191	3'-UTR	TTACAAGTGCATAAAT	13	3	||||| ||||| || |	=====X=====X==X=	-10	-4	-1	2nd S1	S2	DYW	NA
NM_001130690.3	PDE10A	6728	6743	3'-UTR	TTACATGTGCATAAGT	13	3	||||| ||||| || |	=====X=====X==X=	-10	-4	-1	2nd S1	S2	DYW	NA
NM_152405.5	JMY	3684	3699	3'-UTR	TTACATGTGCAATGTT	13	3	||||| |||||| ||	=====X======XX==	-10	-3	-2	2nd S1	E1	E2	NA
NM_001206557.2	RIC1	5900	5915	3'-UTR	TTACAAGTGCAATAAT	13	3	||||| |||||| | |	=====X======X=X=	-10	-3	-1	2nd S1	E1	DYW	NA
NM_001561.6	TNFRSF9	2158	2173	3'-UTR	TTACAGGTGCAAACCT	13	3	||||| ||||||| |	=====X=======XX=	-10	-2	-1	2nd S1	E2	DYW	NA
NM_139209.3	GRK7	429	444	5'-UTR	TTACACCAACAAAATT	13	3	|||||| |||||||	======XXX=======	-9	-8	-7	3rd P1	3rd L1	3rd S1	NA
NM_001243571.2	MTMR2	4231	4246	3'-UTR	TTACACAAGCAAAACT	13	3	|||||| |||||| |	======XX======X=	-9	-8	-1	3rd P1	3rd L1	DYW	NA
NM_001321786.1	CBLB	5170	5185	3'-UTR	TTACACTTTTAAAATT	13	3	|||||| | ||||||	======X=XX======	-9	-7	-6	3rd P1	3rd S1	P2	NA
NM_001191324.2	RNF138	1920	1935	3'-UTR	TTACACCTTAAAAATT	13	3	|||||| | ||||||	======X=XX======	-9	-7	-6	3rd P1	3rd S1	P2	NA
NM_001278293.3	ARL6	2430	2445	3'-UTR	TTACACATACAGAATT	13	3	|||||| | || ||||	======X=X==X====	-9	-7	-4	3rd P1	3rd S1	S2	NA
NM_001017915.3	INPP5D	287	302	CDS	TTACACTTACAGAATT	13	3	|||||| | || ||||	======X=X==X====	-9	-7	-4	3rd P1	3rd S1	S2	NA
NM_016298.4	FBXO40	1195	1210	CDS	TTACACCTTCAAAGTT	13	3	|||||| | |||| ||	======X=X====X==	-9	-7	-2	3rd P1	3rd S1	E2	NA
NM_001193489.2	SECISBP2L	6072	6087	3'-UTR	TTACACTTCCAAAGTT	13	3	|||||| | |||| ||	======X=X====X==	-9	-7	-2	3rd P1	3rd S1	E2	NA
NM_173808.3	NEGR1	8348	8363	3'-UTR	TTACACCTTCAAAACT	13	3	|||||| | ||||| |	======X=X=====X=	-9	-7	-1	3rd P1	3rd S1	DYW	NA
NM_000953.3	PTGDR	2266	2281	3'-UTR	TTACACCTTCAAAACT	13	3	|||||| | ||||| |	======X=X=====X=	-9	-7	-1	3rd P1	3rd S1	DYW	NA
NM_024697.3	ZNF385D	4674	4689	3'-UTR	TTACACATGATAAATT	13	3	|||||| || |||||	======X==XX=====	-9	-6	-5	3rd P1	P2	L2	NA
NM_001284338.2	NEDD4	5177	5192	3'-UTR	TTACACTTGTACAATT	13	3	|||||| || | ||||	======X==X=X====	-9	-6	-4	3rd P1	P2	S2	NA
NM_001277291.2	ZNF891	10709	10724	3'-UTR	TTACACCTGGATAATT	13	3	|||||| || | ||||	======X==X=X====	-9	-6	-4	3rd P1	P2	S2	NA
NM_001318336.2	FRMD4A	4138	4153	3'-UTR	TTACACCTGAAATATT	13	3	|||||| || || |||	======X==X==X===	-9	-6	-3	3rd P1	P2	E1	NA
NM_001282408.2	IL1RL1	390	405	CDS	TTACACCTGTAAATTT	13	3	|||||| || ||| ||	======X==X===X==	-9	-6	-2	3rd P1	P2	E2	NA
NM_001330242.2	ACSS3	3969	3984	3'-UTR	TTACACCTGGAAAAAT	13	3	|||||| || |||| |	======X==X====X=	-9	-6	-1	3rd P1	P2	DYW	NA
NM_001369648.2	SNAPC3	1145	1160	CDS	TTACACATGGAAAACT	13	3	|||||| || |||| |	======X==X====X=	-9	-6	-1	3rd P1	P2	DYW	NA
NM_001005493.2	OR6C6	921	936	CDS	TTACACTTGCATTATT	13	3	|||||| |||| |||	======X====XX===	-9	-4	-3	3rd P1	S2	E1	NA
NM_015060.3	AVL9	631	646	CDS	TTACACATGCATATTT	13	3	|||||| |||| | ||	======X====X=X==	-9	-4	-2	3rd P1	S2	E2	NA
NM_015500.2	C2CD2	1349	1364	CDS	TTACACCTGCAGATTT	13	3	|||||| |||| | ||	======X====X=X==	-9	-4	-2	3rd P1	S2	E2	NA
NM_001122665.3	DDX3Y	3469	3484	3'-UTR	TTACACTTGCAGACTT	13	3	|||||| |||| | ||	======X====X=X==	-9	-4	-2	3rd P1	S2	E2	NA
NM_014467.3	SRPX2	843	858	CDS	TTACACCTGCACAAAT	13	3	|||||| |||| || |	======X====X==X=	-9	-4	-1	3rd P1	S2	DYW	NA
NM_001127198.5	TMC6	3080	3095	3'-UTR	TTACACCTGCACAAGT	13	3	|||||| |||| || |	======X====X==X=	-9	-4	-1	3rd P1	S2	DYW	NA
NM_153610.5	CMYA5	10611	10626	CDS	TTACACCTGCAAATGT	13	3	|||||| |||||| |	======X======XX=	-9	-2	-1	3rd P1	E2	DYW	NA
NM_001352014.2	SLC35F4	520	535	5'-UTR	TTACACGAGAAAACTT	13	3	||||||| | ||| ||	=======X=X===X==	-8	-6	-2	3rd L1	P2	E2	NA
NM_001330218.2	CCNYL1	772	787	CDS	TTACACGAGAAAAAGT	13	3	||||||| | |||| |	=======X=X====X=	-8	-6	-1	3rd L1	P2	DYW	NA
NM_001127897.4	RPGRIP1L	4530	4545	3'-UTR	TTACACGTTGAAAACT	13	3	|||||||| |||| |	========XX====X=	-7	-6	-1	3rd S1	P2	DYW	NA
NM_001080512.3	BICC1	3686	3701	3'-UTR	TTACACGTTCTAATTT	13	3	|||||||| | || ||	========X=X==X==	-7	-5	-2	3rd S1	L2	E2	NA
NM_001001674.2	OR4F15	1933	1948	3'-UTR	TTACACGTACTAAAAT	13	3	|||||||| | ||| |	========X=X===X=	-7	-5	-1	3rd S1	L2	DYW	NA
NM_001129993.3	SANBR	3660	3675	3'-UTR	TTACACGTACAGAAAT	13	3	|||||||| || || |	========X==X==X=	-7	-4	-1	3rd S1	S2	DYW	NA
NM_181716.3	CENPV	633	648	CDS	TTACACGTTCAATACT	13	3	|||||||| ||| | |	========X===X=X=	-7	-3	-1	3rd S1	E1	DYW	NA
NM_025074.7	FRAS1	12642	12657	CDS	TTACACGTTCAAAGGT	13	3	|||||||| |||| |	========X====XX=	-7	-2	-1	3rd S1	E2	DYW	NA
NM_001387863.1	AKAP7	387	402	5'-UTR	TTACACGTGAGGAATT	13	3	||||||||| ||||	=========XXX====	-6	-5	-4	P2	L2	S2	NA
NM_001354777.2	CASP3	469	484	CDS	TTACACGTGAAGAAAT	13	3	||||||||| | || |	=========X=X==X=	-6	-4	-1	P2	S2	DYW	NA
NM_001004752.2	OR51F1	473	488	CDS	TTACACGTGCTATAGT	13	3	|||||||||| | | |	==========X=X=X=	-5	-3	-1	L2	E1	DYW	NA
NM_001286639.2	MON1B	354	369	CDS	TTACACGTGCAAGTGT	13	3	|||||||||||| |	============XXX=	-3	-2	-1	E1	E2	DYW	NA
