# Supplementary material for: U-to-C RNA editing by synthetic PPR-DYW proteins in bacteria and human culture cells
Source: Commun Biol. 2022 Sep 15;5:968. doi: 10.1038/s42003-022-03927-3 (PMC9478123; doi:10.1038/s42003-022-03927-3)
Supplement: Supplementary file 6 — Supplementary Data 3 [file 42003_2022_3927_MOESM6_ESM.xlsx]

## Sheet: Sheet1
Supplementary Data 3. RNA editing analysis of DYW:KP protein variants in bacterial and human cells. For each sample, the name of the KP protein, the targeted site, the cell strain, and the replicate are indicated. The percent T and C areas were analyzed from the sequencing chromatograms using EditR. 'Y' in 'significant' column indicates that the percent area of the edited site (T for C-to-U editi…
File Name	Sample	Mutation in DYW	Mutation in AtrpoA	Editing site	Cell	Replicate	Figure	Significant	peak T	peak C	Efficiency (%)
1_KP1-C_B1	KP1			C	Rosetta2	1	Fig. 3a	N	5	91	0
2_KP1-U_B1	KP1			U	Rosetta2	1	Fig. 3a	N	94	3	0
3_KP2-C_B1	KP2			C	Rosetta2	1	Fig. 3a	N	2	96	0
4_KP2-U_B1	KP2			U	Rosetta2	1	Fig. 3a	Y	74	24	24.4898
5_KP3-C_B1	KP3			C	Rosetta2	1	Fig. 3a	N	2	95	0
6_KP3-U_B1	KP3			U	Rosetta2	1	Fig. 3a	Y	81	16	16.4948
7_KP4-C_B1	KP4			C	Rosetta2	1	Fig. 3a	N	2	95	0
8_KP4-U_B1	KP4			U	Rosetta2	1	Fig. 3a	N	99	1	0
9_KP5-C_B1	KP5			C	Rosetta2	1	Fig. 3a	N	1	95	0
10_KP5-U_B1	KP5			U	Rosetta2	1	Fig. 3a	N	97	1	0
11_KP6-C_B1	KP6			C	Rosetta2	1	Fig. 3a	N	3	95	0
12_KP6-U_B1	KP6			U	Rosetta2	1	Fig. 3a	Y	53	46	46.4646
13_KP7-C_B1	KP7			C	Rosetta2	1	Fig. 3a	N	2	94	0
14_KP7-U_B1	KP7			U	Rosetta2	1	Fig. 3a	N	97	2	0
15_KP1-C_B2	KP1			C	Rosetta2	2	Fig. 3a	N	3	95	0
16_KP1-U_B2	KP1			U	Rosetta2	2	Fig. 3a	N	95	2	0
17_KP2-C_B2	KP2			C	Rosetta2	2	Fig. 3a	N	2	97	0
18_KP2-U_B2	KP2			U	Rosetta2	2	Fig. 3a	Y	78	20	20.4082
19_KP3-C_B2	KP3			C	Rosetta2	2	Fig. 3a	N	2	97	0
20_KP3-U_B2	KP3			U	Rosetta2	2	Fig. 3a	Y	79	20	20.202
21_KP4-C_B2	KP4			C	Rosetta2	2	Fig. 3a	N	2	96	0
22_KP4-U_B2	KP4			U	Rosetta2	2	Fig. 3a	N	96	2	0
23_KP5-C_B2	KP5			C	Rosetta2	2	Fig. 3a	N	2	97	0
24_KP5-U_B2	KP5			U	Rosetta2	2	Fig. 3a	N	97	1	0
25_KP6-C_B2	KP6			C	Rosetta2	2	Fig. 3a	N	3	97	0
26_KP6-U_B2	KP6			U	Rosetta2	2	Fig. 3a	Y	45	54	54.5455
27_KP7-C_B2	KP7			C	Rosetta2	2	Fig. 3a	N	2	94	0
28_KP7-U_B2	KP7			U	Rosetta2	2	Fig. 3a	N	96	1	0
29_KP1-U_B3	KP1			U	Rosetta2	3	Fig. 3a	N	95	2	0
30_KP2-U_B3	KP2			U	Rosetta2	3	Fig. 3a	Y	65	34	34.3434
31_KP3-U_B3	KP3			U	Rosetta2	3	Fig. 3a	Y	68	29	29.8969
32_KP4-U_B3	KP4			U	Rosetta2	3	Fig. 3a	N	98	0	0
33_KP5-U_B3	KP5			U	Rosetta2	3	Fig. 3a	N	96	1	0
34_KP6-U_B3	KP6			U	Rosetta2	3	Fig. 3a	Y	51	49	49
35_KP7-U_B3	KP7			U	Rosetta2	3	Fig. 3a	N	97	0	0
420_KP1-C_B3	KP1			C	Rosetta2	3	Fig. 3a	N	3	96	0
421_KP2-C_B3	KP2			C	Rosetta2	3	Fig. 3a	N	2	94	0
422_KP3-C_B3	KP3			C	Rosetta2	3	Fig. 3a	N	2	96	0
423_KP4-C_B3	KP4			C	Rosetta2	3	Fig. 3a	N	2	96	0
424_KP5-C_B3	KP5			C	Rosetta2	3	Fig. 3a	N	4	90	0
425_KP6-C_B3	KP6			C	Rosetta2	3	Fig. 3a	N	3	96	0
426_KP7-C_B3	KP7			C	Rosetta2	3	Fig. 3a	N	2	92	0
439_KP2-HAA-U-B1	KP2	HAA		U	Rosetta2	1	Fig. 3c	N	98	1	0
440_KP2-HSE-U-B1	KP2	HSE		U	Rosetta2	1	Fig. 3c	Y	89	10	10.101
441_KP2-AxxA-U-B1	KP2	AxxA		U	Rosetta2	1	Fig. 3c	N	97	1	0
442_KP2-HAA-U-B2	KP2	HAA		U	Rosetta2	2	Fig. 3c	N	97	0	0
443_KP2-HSE-U-B2	KP2	HSE		U	Rosetta2	2	Fig. 3c	Y	90	10	10
444_KP2-AxxA-U-B2	KP2	AxxA		U	Rosetta2	2	Fig. 3c	N	98	1	0
445_KP2-HAA-U-B3	KP2	HAA		U	Rosetta2	3	Fig. 3c	N	97	1	0
446_KP2-HSE-U-B3	KP2	HSE		U	Rosetta2	3	Fig. 3c	Y	84	13	13.4021
447_KP2-AxxA-U-B3	KP2	AxxA		U	Rosetta2	3	Fig. 3c	N	98	1	0
36_KP3-HAA-U-B1	KP3	HAA		U	Rosetta2	1	Fig. 3c	N	99	0	0
37_KP3-HSE-U-B1	KP3	HSE		U	Rosetta2	1	Fig. 3c	N	95	4	0
38_KP3-AxxA-U-B1	KP3	AxxA		U	Rosetta2	1	Fig. 3c	N	99	1	0
39_KP3-HAA-U-B2	KP3	HAA		U	Rosetta2	2	Fig. 3c	N	97	1	0
40_KP3-HSE-U-B2	KP3	HSE		U	Rosetta2	2	Fig. 3c	N	93	4	0
41_KP3-AxxA-U-B2	KP3	AxxA		U	Rosetta2	2	Fig. 3c	N	97	2	0
42_KP3-HAA-U-B3	KP3	HAA		U	Rosetta2	3	Fig. 3c	N	97	0	0
43_KP3-HSE-U-B3	KP3	HSE		U	Rosetta2	3	Fig. 3c	N	94	3	0
44_KP3-AxxA-U-B3	KP3	AxxA		U	Rosetta2	3	Fig. 3c	N	97	1	0
45_KP6-HAA-U-B1	KP6	HAA		U	Rosetta2	1	Fig. 3c	N	95	1	0
46_KP6-HSE-U-B1	KP6	HSE		U	Rosetta2	1	Fig. 3c	Y	84	13	13.4021
47_KP6-AxxA-U-B1	KP6	AxxA		U	Rosetta2	1	Fig. 3c	N	96	0	0
48_KP6-HAA-U-B2	KP6	HAA		U	Rosetta2	2	Fig. 3c	N	96	1	0
49_KP6-HSE-U-B2	KP6	HSE		U	Rosetta2	2	Fig. 3c	N	90	6	0
50_KP6-AxxA-U-B2	KP6	AxxA		U	Rosetta2	2	Fig. 3c	N	96	0	0
51_KP6-HAA-U-B3	KP6	HAA		U	Rosetta2	3	Fig. 3c	N	97	0	0
52_KP6-HSE-U-B3	KP6	HSE		U	Rosetta2	3	Fig. 3c	Y (150-190)	88	8	8.33333
53_KP6-AxxA-U-B3	KP6	AxxA		U	Rosetta2	3	Fig. 3c	N	97	0	0
54_KP1-C_H1	KP1			C	HEK293T	1	Fig. 4a	N	5	93	0
55_KP1-U_H1	KP1			U	HEK293T	1	Fig. 4a	N	98	1	0
56_KP2-C_H1	KP2			C	HEK293T	1	Fig. 4a	N	3	95	0
57_KP2-U_H1	KP2			U	HEK293T	1	Fig. 4a	Y	86	11	11.3402
58_KP3-C_H1	KP3			C	HEK293T	1	Fig. 4a	N	1	96	0
59_KP3-U_H1	KP3			U	HEK293T	1	Fig. 4a	Y	80	17	17.5258
60_KP4-C_H1	KP4			C	HEK293T	1	Fig. 4a	N	2	97	0
61_KP4-U_H1	KP4			U	HEK293T	1	Fig. 4a	N	97	2	0
62_KP5-C_H1	KP5			C	HEK293T	1	Fig. 4a	N	2	97	0
63_KP5-U_H1	KP5			U	HEK293T	1	Fig. 4a	N	95	1	0
64_KP6-C_H1	KP6			C	HEK293T	1	Fig. 4a	Y	13	85	13.2653
65_KP6-U_H1	KP6			U	HEK293T	1	Fig. 4a	Y	72	24	25
66_KP7-C_H1	KP7			C	HEK293T	1	Fig. 4a	N	2	96	0
67_KP7-U_H1	KP7			U	HEK293T	1	Fig. 4a	N	94	2	0
68_KP1-C_H2	KP1			C	HEK293T	2	Fig. 4a	N	5	92	0
69_KP1-U_H2	KP1			U	HEK293T	2	Fig. 4a	N	94	3	0
70_KP2-C_H2	KP2			C	HEK293T	2	Fig. 4a	N	2	93	0
71_KP2-U_H2	KP2			U	HEK293T	2	Fig. 4a	Y	87	11	11.2245
72_KP3-C_H2	KP3			C	HEK293T	2	Fig. 4a	N	2	98	0
73_KP3-U_H2	KP3			U	HEK293T	2	Fig. 4a	Y	71	25	26.0417
74_KP4-C_H2	KP4			C	HEK293T	2	Fig. 4a	N	2	97	0
75_KP4-U_H2	KP4			U	HEK293T	2	Fig. 4a	N	99	1	0
76_KP5-C_H2	KP5			C	HEK293T	2	Fig. 4a	N	3	96	0
77_KP5-U_H2	KP5			U	HEK293T	2	Fig. 4a	N	98	1	0
78_KP6-C_H2	KP6			C	HEK293T	2	Fig. 4a	Y	12	84	12.5
79_KP6-U_H2	KP6			U	HEK293T	2	Fig. 4a	Y	67	27	28.7234
80_KP7-C_H2	KP7			C	HEK293T	2	Fig. 4a	N	3	96	0
81_KP7-U_H2	KP7			U	HEK293T	2	Fig. 4a	N	98	1	0
82_KP1-C_H3	KP1			C	HEK293T	3	Fig. 4a	N	5	93	0
83_KP1-U_H3	KP1			U	HEK293T	3	Fig. 4a	N	97	0	0
84_KP2-C_H3	KP2			C	HEK293T	3	Fig. 4a	N	3	97	0
85_KP2-U_H3	KP2			U	HEK293T	3	Fig. 4a	Y	88	11	11.1111
86_KP3-C_H3	KP3			C	HEK293T	3	Fig. 4a	N	2	97	0
87_KP3-U_H3	KP3			U	HEK293T	3	Fig. 4a	Y	78	21	21.2121
88_KP4-C_H3	KP4			C	HEK293T	3	Fig. 4a	N	2	96	0
89_KP4-U_H3	KP4			U	HEK293T	3	Fig. 4a	N	97	0	0
90_KP5-C_H3	KP5			C	HEK293T	3	Fig. 4a	N	2	96	0
91_KP5-U_H3	KP5			U	HEK293T	3	Fig. 4a	N	95	2	0
92_KP6-C_H3	KP6			C	HEK293T	3	Fig. 4a	Y (50-240)	11	86	11.3402
93_KP6-U_H3	KP6			U	HEK293T	3	Fig. 4a	Y	68	28	29.1667
94_KP7-C_H3	KP7			C	HEK293T	3	Fig. 4a	N	2	97	0
95_KP7-U_H3	KP7			U	HEK293T	3	Fig. 4a	N	96	3	0
448_KP2-HAA-U-H1	KP2	HAA		U	HEK293T	1	Fig. 4c	N	98	0	0
449_KP2-HSE-U-H1	KP2	HSE		U	HEK293T	1	Fig. 4c	Y	79	18	18.5567
450_KP2-AxxA-U-H1	KP2	AxxA		U	HEK293T	1	Fig. 4c	N	97	1	0
451_KP2-HAA-U-H2	KP2	HAA		U	HEK293T	2	Fig. 4c	N	95	1	0
452_KP2-HSE-U-H2	KP2	HSE		U	HEK293T	2	Fig. 4c	Y	78	19	19.5876
453_KP2-AxxA-U-H2	KP2	AxxA		U	HEK293T	2	Fig. 4c	N	95	1	0
454_KP2-HAA-U-H3	KP2	HAA		U	HEK293T	3	Fig. 4c	N	96	1	0
455_KP2-HSE-U-H3	KP2	HSE		U	HEK293T	3	Fig. 4c	Y	76	21	21.6495
456_KP2-AxxA-U-H3	KP2	AxxA		U	HEK293T	3	Fig. 4c	N	95	1	0
96_KP3-HAA-U-H1	KP3	HAA		U	HEK293T	1	Fig. 4c	N	99	0	0
97_KP3-HSE-U-H1	KP3	HSE		U	HEK293T	1	Fig. 4c	N	95	3	0
98_KP3-AxxA-U-H1	KP3	AxxA		U	HEK293T	1	Fig. 4c	N	97	0	0
99_KP3-HAA-U-H2	KP3	HAA		U	HEK293T	2	Fig. 4c	N	97	2	0
100_KP3-HSE-U-H2	KP3	HSE		U	HEK293T	2	Fig. 4c	N	96	2	0
101_KP3-AxxA-U-H2	KP3	AxxA		U	HEK293T	2	Fig. 4c	N	95	2	0
102_KP3-HAA-U-H3	KP3	HAA		U	HEK293T	3	Fig. 4c	N	97	1	0
103_KP3-HSE-U-H3	KP3	HSE		U	HEK293T	3	Fig. 4c	N	94	4	0
104_KP3-AxxA-U-H3	KP3	AxxA		U	HEK293T	3	Fig. 4c	N	98	0	0
105_KP6-HAA-U-H1	KP6	HAA		U	HEK293T	1	Fig. 4c	N	96	2	0
106_KP6-HSE-U-H1	KP6	HSE		U	HEK293T	1	Fig. 4c	Y	81	15	15.625
107_KP6-AxxA-U-H1	KP6	AxxA		U	HEK293T	1	Fig. 4c	N	98	0	0
108_KP6-HAA-U-H2	KP6	HAA		U	HEK293T	2	Fig. 4c	N	96	2	0
109_KP6-HSE-U-H2	KP6	HSE		U	HEK293T	2	Fig. 4c	Y	83	16	16.1616
110_KP6-AxxA-U-H2	KP6	AxxA		U	HEK293T	2	Fig. 4c	N	97	1	0
111_KP6-HAA-U-H3	KP6	HAA		U	HEK293T	3	Fig. 4c	N	95	2	0
112_KP6-HSE-U-H3	KP6	HSE		U	HEK293T	3	Fig. 4c	Y	77	19	19.7917
113_KP6-AxxA-U-H3	KP6	AxxA		U	HEK293T	3	Fig. 4c	N	97	0	0
114_KP6-HAA-C-H1	KP6	HAA		C	HEK293T	1	Fig. 4c	N	2	95	0
115_KP6-HSE-C-H1	KP6	HSE		C	HEK293T	1	Fig. 4c	N	4	95	0
116_KP6-AxxA-C-H1	KP6	AxxA		C	HEK293T	1	Fig. 4c	N	1	96	0
117_KP6-HAA-C-H2	KP6	HAA		C	HEK293T	2	Fig. 4c	N	2	96	0
118_KP6-HSE-C-H2	KP6	HSE		C	HEK293T	2	Fig. 4c	N	4	93	0
119_KP6-AxxA-C-H2	KP6	AxxA		C	HEK293T	2	Fig. 4c	N	2	96	0
120_KP6-HAA-C-H3	KP6	HAA		C	HEK293T	3	Fig. 4c	N	3	94	0
121_KP6-HSE-C-H3	KP6	HSE		C	HEK293T	3	Fig. 4c	N	5	93	0
122_KP6-AxxA-C-H3	KP6	AxxA		C	HEK293T	3	Fig. 4c	N	3	95	0
123_KP2_WT-U-H1	KP2			U	HEK293T	1	Fig. 5	Y	88	9	9.27835
124_KP2_-5C-U-H1	KP2		-5C	U	HEK293T	1	Fig. 5	Y	84	12	12.5
125_KP2_-5G-U-H1	KP2		-5G	U	HEK293T	1	Fig. 5	Y	87	9	9.375
126_KP2_-5U-U-H1	KP2		-5U	U	HEK293T	1	Fig. 5	Y	87	11	11.2245
127_KP2_-4C-U-H1	KP2		-4C	U	HEK293T	1	Fig. 5	N	96	1	0
128_KP2_-4G-U-H1	KP2		-4G	U	HEK293T	1	Fig. 5	N	96	2	0
129_KP2_-4U-U-H1	KP2		-4U	U	HEK293T	1	Fig. 5	N	95	3	0
130_KP2_-3C-U-H1	KP2		-3C	U	HEK293T	1	Fig. 5	N	97	2	0
131_KP2_-3G-U-H1	KP2		-3G	U	HEK293T	1	Fig. 5	Y	89	7	7.29167
132_KP2_-3U-U-H1	KP2		-3U	U	HEK293T	1	Fig. 5	N	95	2	0
133_KP2_-2C-U-H1	KP2		-2C	U	HEK293T	1	Fig. 5	N	93	4	0
134_KP2_-2G-U-H1	KP2		-2G	U	HEK293T	1	Fig. 5	N	94	4	0
135_KP2_-2U-U-H1	KP2		-2U	U	HEK293T	1	Fig. 5	N	95	3	0
136_KP2_-1A-U-H1	KP2		-1A	U	HEK293T	1	Fig. 5	N	94	2	0
137_KP2_-1C-U-H1	KP2		-1C	U	HEK293T	1	Fig. 5	Y	89	9	9.18367
138_KP2_-1G-U-H1	KP2		-1G	U	HEK293T	1	Fig. 5	N	92	5	0
139_KP2_1A-U-H1	KP2		1A	U	HEK293T	1	Fig. 5	Y	90	7	7.21649
140_KP2_1C-U-H1	KP2		1C	U	HEK293T	1	Fig. 5	Y	82	14	14.5833
141_KP2_1G-U-H1	KP2		1G	U	HEK293T	1	Fig. 5	Y	87	8	8.42105
142_KP2_2A-U-H1	KP2		2A	U	HEK293T	1	Fig. 5	Y	85	13	13.2653
143_KP2_2C-U-H1	KP2		2C	U	HEK293T	1	Fig. 5	Y	86	11	11.3402
144_KP2_2U-U-H1	KP2		2U	U	HEK293T	1	Fig. 5	Y	88	10	10.2041
145_KP2_WT-U-H2	KP2			U	HEK293T	2	Fig. 5	Y	87	11	11.2245
146_KP2_-5C-U-H2	KP2		-5C	U	HEK293T	2	Fig. 5	Y	78	19	19.5876
147_KP2_-5G-U-H2	KP2		-5G	U	HEK293T	2	Fig. 5	Y	81	15	15.625
148_KP2_-5U-U-H2	KP2		-5U	U	HEK293T	2	Fig. 5	Y	81	16	16.4948
149_KP2_-4C-U-H2	KP2		-4C	U	HEK293T	2	Fig. 5	N	96	1	0
150_KP2_-4G-U-H2	KP2		-4G	U	HEK293T	2	Fig. 5	N	96	1	0
151_KP2_-4U-U-H2	KP2		-4U	U	HEK293T	2	Fig. 5	N	94	3	0
152_KP2_-3C-U-H2	KP2		-3C	U	HEK293T	2	Fig. 5	N	96	2	0
153_KP2_-3G-U-H2	KP2		-3G	U	HEK293T	2	Fig. 5	Y	90	6	6.25
154_KP2_-3U-U-H2	KP2		-3U	U	HEK293T	2	Fig. 5	N	97	2	0
155_KP2_-2C-U-H2	KP2		-2C	U	HEK293T	2	Fig. 5	N	95	3	0
156_KP2_-2G-U-H2	KP2		-2G	U	HEK293T	2	Fig. 5	Y	92	7	7.07071
157_KP2_-2U-U-H2	KP2		-2U	U	HEK293T	2	Fig. 5	N	93	4	0
158_KP2_-1A-U-H2	KP2		-1A	U	HEK293T	2	Fig. 5	N	93	4	0
159_KP2_-1C-U-H2	KP2		-1C	U	HEK293T	2	Fig. 5	Y	91	8	8.08081
160_KP2_-1G-U-H2	KP2		-1G	U	HEK293T	2	Fig. 5	N	93	4	0
161_KP2_1A-U-H2	KP2		1A	U	HEK293T	2	Fig. 5	Y	91	6	6.18557
162_KP2_1C-U-H2	KP2		1C	U	HEK293T	2	Fig. 5	Y	85	13	13.2653
163_KP2_1G-U-H2	KP2		1G	U	HEK293T	2	Fig. 5	Y	87	7	7.44681
164_KP2_2A-U-H2	KP2		2A	U	HEK293T	2	Fig. 5	Y	89	8	8.24742
165_KP2_2C-U-H2	KP2		2C	U	HEK293T	2	Fig. 5	Y	85	14	14.1414
166_KP2_2U-U-H2	KP2		2U	U	HEK293T	2	Fig. 5	Y	83	14	14.433
167_KP2_WT-U-H3	KP2			U	HEK293T	3	Fig. 5	Y	88	11	11.1111
168_KP2_-5C-U-H3	KP2		-5C	U	HEK293T	3	Fig. 5	Y	74	24	24.4898
169_KP2_-5G-U-H3	KP2		-5G	U	HEK293T	3	Fig. 5	Y	85	13	13.2653
170_KP2_-5U-U-H3	KP2		-5U	U	HEK293T	3	Fig. 5	Y	82	16	16.3265
171_KP2_-4C-U-H3	KP2		-4C	U	HEK293T	3	Fig. 5	N	96	1	0
172_KP2_-4G-U-H3	KP2		-4G	U	HEK293T	3	Fig. 5	Y	97	0	0
173_KP2_-4U-U-H3	KP2		-4U	U	HEK293T	3	Fig. 5	N	94	3	0
174_KP2_-3C-U-H3	KP2		-3C	U	HEK293T	3	Fig. 5	N	96	2	0
175_KP2_-3G-U-H3	KP2		-3G	U	HEK293T	3	Fig. 5	Y	89	6	6.31579
176_KP2_-3U-U-H3	KP2		-3U	U	HEK293T	3	Fig. 5	N	97	1	0
177_KP2_-2C-U-H3	KP2		-2C	U	HEK293T	3	Fig. 5	N	95	2	0
178_KP2_-2G-U-H3	KP2		-2G	U	HEK293T	3	Fig. 5	Y	88	9	9.27835
179_KP2_-2U-U-H3	KP2		-2U	U	HEK293T	3	Fig. 5	N	91	6	0
180_KP2_-1A-U-H3	KP2		-1A	U	HEK293T	3	Fig. 5	N	95	2	0
181_KP2_-1C-U-H3	KP2		-1C	U	HEK293T	3	Fig. 5	Y	90	9	9.09091
182_KP2_-1G-U-H3	KP2		-1G	U	HEK293T	3	Fig. 5	N	92	4	0
183_KP2_1A-U-H3	KP2		1A	U	HEK293T	3	Fig. 5	Y	89	8	8.24742
184_KP2_1C-U-H3	KP2		1C	U	HEK293T	3	Fig. 5	Y	86	10	10.4167
185_KP2_1G-U-H3	KP2		1G	U	HEK293T	3	Fig. 5	Y	83	10	10.7527
186_KP2_2A-U-H3	KP2		2A	U	HEK293T	3	Fig. 5	Y	88	10	10.2041
187_KP2_2C-U-H3	KP2		2C	U	HEK293T	3	Fig. 5	Y	86	12	12.2449
188_KP2_2U-U-H3	KP2		2U	U	HEK293T	3	Fig. 5	Y	81	17	17.3469
189_KP3_WT-U-H1	KP3			U	HEK293T	1	Fig. 5	Y	69	28	28.866
190_KP3_-5C-U-H1	KP3		-5C	U	HEK293T	1	Fig. 5	Y	60	30	33.3333
191_KP3_-5G-U-H1	KP3		-5G	U	HEK293T	1	Fig. 5	Y	83	16	16.1616
192_KP3_-5U-U-H1	KP3		-5U	U	HEK293T	1	Fig. 5	Y	70	25	26.3158
193_KP3_-4C-U-H1	KP3		-4C	U	HEK293T	1	Fig. 5	N	95	4	0
194_KP3_-4G-U-H1	KP3		-4G	U	HEK293T	1	Fig. 5	N	95	4	0
195_KP3_-4U-U-H1	KP3		-4U	U	HEK293T	1	Fig. 5	N	95	5	0
196_KP3_-3C-U-H1	KP3		-3C	U	HEK293T	1	Fig. 5	N	94	3	0
197_KP3_-3G-U-H1	KP3		-3G	U	HEK293T	1	Fig. 5	N	91	6	0
198_KP3_-3U-U-H1	KP3		-3U	U	HEK293T	1	Fig. 5	N	96	3	0
199_KP3_-2C-U-H1	KP3		-2C	U	HEK293T	1	Fig. 5	N	85	6	0
200_KP3_-2G-U-H1	KP3		-2G	U	HEK293T	1	Fig. 5	Y	84	15	15.1515
201_KP3_-2U-U-H1	KP3		-2U	U	HEK293T	1	Fig. 5	Y	87	11	11.2245
202_KP3_-1A-U-H1	KP3		-1A	U	HEK293T	1	Fig. 5	N	87	8	0
203_KP3_-1C-U-H1	KP3		-1C	U	HEK293T	1	Fig. 5	Y	74	22	22.9167
204_KP3_-1G-U-H1	KP3		-1G	U	HEK293T	1	Fig. 5	Y	88	10	10.2041
205_KP3_1A-U-H1	KP3		1A	U	HEK293T	1	Fig. 5	Y	81	15	15.625
206_KP3_1C-U-H1	KP3		1C	U	HEK293T	1	Fig. 5	Y	82	17	17.1717
207_KP3_1G-U-H1	KP3		1G	U	HEK293T	1	Fig. 5	Y	79	18	18.5567
208_KP3_2A-U-H1	KP3		2A	U	HEK293T	1	Fig. 5	Y	74	22	22.9167
209_KP3_2C-U-H1	KP3		2C	U	HEK293T	1	Fig. 5	Y	80	19	19.1919
210_KP3_2U-U-H1	KP3		2U	U	HEK293T	1	Fig. 5	Y	79	18	18.5567
211_KP3_WT-U-H2	KP3			U	HEK293T	2	Fig. 5	Y	71	25	26.0417
212_KP3_-5C-U-H2	KP3		-5C	U	HEK293T	2	Fig. 5	Y	62	36	36.7347
213_KP3_-5G-U-H2	KP3		-5G	U	HEK293T	2	Fig. 5	Y	80	17	17.5258
214_KP3_-5U-U-H2	KP3		-5U	U	HEK293T	2	Fig. 5	Y	68	30	30.6122
215_KP3_-4C-U-H2	KP3		-4C	U	HEK293T	2	Fig. 5	N	94	5	0
216_KP3_-4G-U-H2	KP3		-4G	U	HEK293T	2	Fig. 5	N	94	3	0
217_KP3_-4U-U-H2	KP3		-4U	U	HEK293T	2	Fig. 5	N	93	4	0
218_KP3_-3C-U-H2	KP3		-3C	U	HEK293T	2	Fig. 5	N	95	5	0
219_KP3_-3G-U-H2	KP3		-3G	U	HEK293T	2	Fig. 5	N	88	6	0
220_KP3_-3U-U-H2	KP3		-3U	U	HEK293T	2	Fig. 5	N	94	2	0
221_KP3_-2C-U-H2	KP3		-2C	U	HEK293T	2	Fig. 5	Y (150-200)	92	7	7.07071
222_KP3_-2G-U-H2	KP3		-2G	U	HEK293T	2	Fig. 5	Y	82	17	17.1717
223_KP3_-2U-U-H2	KP3		-2U	U	HEK293T	2	Fig. 5	Y	89	10	10.101
224_KP3_-1A-U-H2	KP3		-1A	U	HEK293T	2	Fig. 5	Y (150-200)	87	9	9.375
225_KP3_-1C-U-H2	KP3		-1C	U	HEK293T	2	Fig. 5	Y	74	24	24.4898
226_KP3_-1G-U-H2	KP3		-1G	U	HEK293T	2	Fig. 5	Y	84	13	13.4021
227_KP3_1A-U-H2	KP3		1A	U	HEK293T	2	Fig. 5	Y	78	18	18.75
228_KP3_1C-U-H2	KP3		1C	U	HEK293T	2	Fig. 5	Y	75	24	24.2424
229_KP3_1G-U-H2	KP3		1G	U	HEK293T	2	Fig. 5	Y	76	21	21.6495
230_KP3_2A-U-H2	KP3		2A	U	HEK293T	2	Fig. 5	Y	77	20	20.6186
231_KP3_2C-U-H2	KP3		2C	U	HEK293T	2	Fig. 5	Y	74	24	24.4898
232_KP3_2U-U-H2	KP3		2U	U	HEK293T	2	Fig. 5	Y	72	26	26.5306
233_KP3_WT-U-H3	KP3			U	HEK293T	3	Fig. 5	Y	78	21	21.2121
234_KP3_-5C-U-H3	KP3		-5C	U	HEK293T	3	Fig. 5	Y	67	33	33
235_KP3_-5G-U-H3	KP3		-5G	U	HEK293T	3	Fig. 5	Y	81	15	15.625
236_KP3_-5U-U-H3	KP3		-5U	U	HEK293T	3	Fig. 5	Y	67	31	31.6327
237_KP3_-4C-U-H3	KP3		-4C	U	HEK293T	3	Fig. 5	N	94	3	0
238_KP3_-4G-U-H3	KP3		-4G	U	HEK293T	3	Fig. 5	N	95	3	0
239_KP3_-4U-U-H3	KP3		-4U	U	HEK293T	3	Fig. 5	N	93	4	0
240_KP3_-3C-U-H3	KP3		-3C	U	HEK293T	3	Fig. 5	N	96	2	0
241_KP3_-3G-U-H3	KP3		-3G	U	HEK293T	3	Fig. 5	N	90	5	0
242_KP3_-3U-U-H3	KP3		-3U	U	HEK293T	3	Fig. 5	N	96	1	0
243_KP3_-2C-U-H3	KP3		-2C	U	HEK293T	3	Fig. 5	Y (150-190)	93	6	6.06061
244_KP3_-2G-U-H3	KP3		-2G	U	HEK293T	3	Fig. 5	Y	83	15	15.3061
245_KP3_-2U-U-H3	KP3		-2U	U	HEK293T	3	Fig. 5	Y	88	10	10.2041
246_KP3_-1A-U-H3	KP3		-1A	U	HEK293T	3	Fig. 5	Y	90	7	7.21649
247_KP3_-1C-U-H3	KP3		-1C	U	HEK293T	3	Fig. 5	Y	79	18	18.5567
248_KP3_-1G-U-H3	KP3		-1G	U	HEK293T	3	Fig. 5	Y	89	7	7.29167
249_KP3_1A-U-H3	KP3		1A	U	HEK293T	3	Fig. 5	Y	84	13	13.4021
250_KP3_1C-U-H3	KP3		1C	U	HEK293T	3	Fig. 5	Y	77	22	22.2222
251_KP3_1G-U-H3	KP3		1G	U	HEK293T	3	Fig. 5	Y	75	21	21.875
252_KP3_2A-U-H3	KP3		2A	U	HEK293T	3	Fig. 5	Y	74	23	23.7113
253_KP3_2C-U-H3	KP3		2C	U	HEK293T	3	Fig. 5	Y	74	25	25.2525
254_KP3_2U-U-H3	KP3		2U	U	HEK293T	3	Fig. 5	Y	76	23	23.2323
255_KP6_WT-U-H1	KP6			U	HEK293T	1	Fig. 5	Y	68	28	29.1667
256_KP6_-5C-U-H1	KP6		-5C	U	HEK293T	1	Fig. 5	N	94	5	0
257_KP6_-5G-U-H1	KP6		-5G	U	HEK293T	1	Fig. 5	Y	83	13	13.5417
258_KP6_-5U-U-H1	KP6		-5U	U	HEK293T	1	Fig. 5	N	87	9	0
259_KP6_-4C-U-H1	KP6		-4C	U	HEK293T	1	Fig. 5	N	93	3	0
260_KP6_-4G-U-H1	KP6		-4G	U	HEK293T	1	Fig. 5	N	95	2	0
261_KP6_-4U-U-H1	KP6		-4U	U	HEK293T	1	Fig. 5	N	91	6	0
262_KP6_-3C-U-H1	KP6		-3C	U	HEK293T	1	Fig. 5	N	93	3	0
263_KP6_-3G-U-H1	KP6		-3G	U	HEK293T	1	Fig. 5	Y (50-200)	87	8	8.42105
264_KP6_-3U-U-H1	KP6		-3U	U	HEK293T	1	Fig. 5	N	88	7	0
265_KP6_-2C-U-H1	KP6		-2C	U	HEK293T	1	Fig. 5	N	93	4	0
266_KP6_-2G-U-H1	KP6		-2G	U	HEK293T	1	Fig. 5	Y	75	22	22.6804
267_KP6_-2U-U-H1	KP6		-2U	U	HEK293T	1	Fig. 5	Y	79	18	18.5567
268_KP6_-1A-U-H1	KP6		-1A	U	HEK293T	1	Fig. 5	Y (30-200)	86	10	10.4167
269_KP6_-1C-U-H1	KP6		-1C	U	HEK293T	1	Fig. 5	Y	63	34	35.0515
270_KP6_-1G-U-H1	KP6		-1G	U	HEK293T	1	Fig. 5	Y	84	12	12.5
271_KP6_1A-U-H1	KP6		1A	U	HEK293T	1	Fig. 5	Y	62	32	34.0426
272_KP6_1C-U-H1	KP6		1C	U	HEK293T	1	Fig. 5	Y	59	38	39.1753
273_KP6_1G-U-H1	KP6		1G	U	HEK293T	1	Fig. 5	Y	74	17	18.6813
274_KP6_2A-U-H1	KP6		2A	U	HEK293T	1	Fig. 5	Y	68	29	29.8969
275_KP6_2C-U-H1	KP6		2C	U	HEK293T	1	Fig. 5	Y	65	31	32.2917
276_KP6_2U-U-H1	KP6		2U	U	HEK293T	1	Fig. 5	Y	78	22	22
277_KP6_WT-U-H2	KP6			U	HEK293T	2	Fig. 5	Y	67	27	28.7234
278_KP6_-5C-U-H2	KP6		-5C	U	HEK293T	2	Fig. 5	N	88	8	0
279_KP6_-5G-U-H2	KP6		-5G	U	HEK293T	2	Fig. 5	Y	84	13	13.4021
280_KP6_-5U-U-H2	KP6		-5U	U	HEK293T	2	Fig. 5	Y (140-190)	85	9	9.57447
281_KP6_-4C-U-H2	KP6		-4C	U	HEK293T	2	Fig. 5	N	93	3	0
282_KP6_-4G-U-H2	KP6		-4G	U	HEK293T	2	Fig. 5	N	94	1	0
283_KP6_-4U-U-H2	KP6		-4U	U	HEK293T	2	Fig. 5	N	89	6	0
284_KP6_-3C-U-H2	KP6		-3C	U	HEK293T	2	Fig. 5	N	91	5	0
285_KP6_-3G-U-H2	KP6		-3G	U	HEK293T	2	Fig. 5	Y	86	9	9.47368
286_KP6_-3U-U-H2	KP6		-3U	U	HEK293T	2	Fig. 5	Y	81	14	14.7368
287_KP6_-2C-U-H2	KP6		-2C	U	HEK293T	2	Fig. 5	N	91	4	0
288_KP6_-2G-U-H2	KP6		-2G	U	HEK293T	2	Fig. 5	Y	62	33	34.7368
289_KP6_-2U-U-H2	KP6		-2U	U	HEK293T	2	Fig. 5	Y	85	11	11.4583
290_KP6_-1A-U-H2	KP6		-1A	U	HEK293T	2	Fig. 5	Y	81	14	14.7368
291_KP6_-1C-U-H2	KP6		-1C	U	HEK293T	2	Fig. 5	Y	53	43	44.7917
292_KP6_-1G-U-H2	KP6		-1G	U	HEK293T	2	Fig. 5	Y	84	12	12.5
293_KP6_1A-U-H2	KP6		1A	U	HEK293T	2	Fig. 5	Y	57	36	38.7097
294_KP6_1C-U-H2	KP6		1C	U	HEK293T	2	Fig. 5	Y	53	44	45.3608
295_KP6_1G-U-H2	KP6		1G	U	HEK293T	2	Fig. 5	Y	69	22	24.1758
296_KP6_2A-U-H2	KP6		2A	U	HEK293T	2	Fig. 5	Y	72	26	26.5306
297_KP6_2C-U-H2	KP6		2C	U	HEK293T	2	Fig. 5	Y	54	44	44.898
298_KP6_2U-U-H2	KP6		2U	U	HEK293T	2	Fig. 5	Y	64	34	34.6939
299_KP6_WT-U-H3	KP6			U	HEK293T	3	Fig. 5	Y	72	24	25
300_KP6_-5C-U-H3	KP6		-5C	U	HEK293T	3	Fig. 5	N	89	8	0
301_KP6_-5G-U-H3	KP6		-5G	U	HEK293T	3	Fig. 5	Y	85	10	10.5263
302_KP6_-5U-U-H3	KP6		-5U	U	HEK293T	3	Fig. 5	Y	79	15	15.9574
303_KP6_-4C-U-H3	KP6		-4C	U	HEK293T	3	Fig. 5	N	94	2	0
304_KP6_-4G-U-H3	KP6		-4G	U	HEK293T	3	Fig. 5	N	95	2	0
305_KP6_-4U-U-H3	KP6		-4U	U	HEK293T	3	Fig. 5	N	92	4	0
306_KP6_-3C-U-H3	KP6		-3C	U	HEK293T	3	Fig. 5	N	93	3	0
307_KP6_-3G-U-H3	KP6		-3G	U	HEK293T	3	Fig. 5	Y	85	11	11.4583
308_KP6_-3U-U-H3	KP6		-3U	U	HEK293T	3	Fig. 5	Y	85	11	11.4583
309_KP6_-2C-U-H3	KP6		-2C	U	HEK293T	3	Fig. 5	N	93	3	0
310_KP6_-2G-U-H3	KP6		-2G	U	HEK293T	3	Fig. 5	Y	66	30	31.25
311_KP6_-2U-U-H3	KP6		-2U	U	HEK293T	3	Fig. 5	Y	81	15	15.625
312_KP6_-1A-U-H3	KP6		-1A	U	HEK293T	3	Fig. 5	Y	83	12	12.6316
313_KP6_-1C-U-H3	KP6		-1C	U	HEK293T	3	Fig. 5	Y	49	48	49.4845
314_KP6_-1G-U-H3	KP6		-1G	U	HEK293T	3	Fig. 5	Y	84	12	12.5
315_KP6_1A-U-H3	KP6		1A	U	HEK293T	3	Fig. 5	Y	58	37	38.9474
316_KP6_1C-U-H3	KP6		1C	U	HEK293T	3	Fig. 5	Y	59	38	39.1753
317_KP6_1G-U-H3	KP6		1G	U	HEK293T	3	Fig. 5	Y	69	23	25
318_KP6_2A-U-H3	KP6		2A	U	HEK293T	3	Fig. 5	Y	64	34	34.6939
319_KP6_2C-U-H3	KP6		2C	U	HEK293T	3	Fig. 5	Y	58	39	40.2062
320_KP6_2U-U-H3	KP6		2U	U	HEK293T	3	Fig. 5	Y	65	34	34.3434
321_KP6_UxUG-C-H1	KP6		UxUG	C	HEK293T	1	Fig. 5	Y	12	85	12.3711
322_KP6_UxUG-U-H1	KP6		UxUG	U	HEK293T	1	Fig. 5	Y	68	29	29.8969
323_KP6_CxCC-C-H1	KP6		CxCC	C	HEK293T	1	Fig. 5	Y	9	90	9.09091
324_KP6_CxCC-U-H1	KP6		CxCC	U	HEK293T	1	Fig. 5	Y	53	46	46.4646
325_KP6_CxCA-C-H1	KP6		CxCA	C	HEK293T	1	Fig. 5	Y	7	88	7.36842
326_KP6_CxCA-U-H1	KP6		CxCA	U	HEK293T	1	Fig. 5	Y	44	54	55.102
327_KP6_CxAC-C-H1	KP6		CxAC	C	HEK293T	1	Fig. 5	Y (160-200)	4	93	4.12371
328_KP6_CxAC-U-H1	KP6		CxAC	U	HEK293T	1	Fig. 5	Y	53	45	45.9184
331_KP6_UxUG-C-H1	KP6		UxUG	C	HEK293T	2	Fig. 5	Y	9	86	9.47368
332_KP6_UxUG-U-H1	KP6		UxUG	U	HEK293T	2	Fig. 5	Y	66	31	31.9588
333_KP6_CxCC-C-H1	KP6		CxCC	C	HEK293T	2	Fig. 5	Y	9	90	9.09091
334_KP6_CxCC-U-H1	KP6		CxCC	U	HEK293T	2	Fig. 5	Y	48	50	51.0204
335_KP6_CxCA-C-H1	KP6		CxCA	C	HEK293T	2	Fig. 5	Y	8	89	8.24742
336_KP6_CxCA-U-H1	KP6		CxCA	U	HEK293T	2	Fig. 5	Y	40	58	59.1837
337_KP6_CxAC-C-H1	KP6		CxAC	C	HEK293T	2	Fig. 5	Y	7	90	7.21649
338_KP6_CxAC-U-H1	KP6		CxAC	U	HEK293T	2	Fig. 5	Y	42	55	56.701
341_KP6_UxUG-C-H1	KP6		UxUG	C	HEK293T	3	Fig. 5	Y	12	87	12.1212
342_KP6_UxUG-U-H1	KP6		UxUG	U	HEK293T	3	Fig. 5	Y	72	25	25.7732
343_KP6_CxCC-C-H1	KP6		CxCC	C	HEK293T	3	Fig. 5	Y	8	89	8.24742
344_KP6_CxCC-U-H1	KP6		CxCC	U	HEK293T	3	Fig. 5	Y	52	47	47.4747
345_KP6_CxCA-C-H1	KP6		CxCA	C	HEK293T	3	Fig. 5	Y	8	90	8.16327
346_KP6_CxCA-U-H1	KP6		CxCA	U	HEK293T	3	Fig. 5	Y	49	49	50
347_KP6_CxAC-C-H1	KP6		CxAC	C	HEK293T	3	Fig. 5	Y	7	91	7.14286
348_KP6_CxAC-U-H1	KP6		CxAC	U	HEK293T	3	Fig. 5	Y	38	60	61.2245
357_KP1_wo-U-B1	KP1			U	Rosetta2	1	Fig. S5	N	96	0	0
358_KP2_wo-U-B1	KP2			U	Rosetta2	1	Fig. S5	Y	73	24	24.7423
359_KP3_wo-U-B1	KP3			U	Rosetta2	1	Fig. S5	Y	85	12	12.3711
360_KP4_wo-U-B1	KP4			U	Rosetta2	1	Fig. S5	N	98	1	0
361_KP5_wo-U-B1	KP5			U	Rosetta2	1	Fig. S5	N	96	1	0
362_KP6_wo-U-B1	KP6			U	Rosetta2	1	Fig. S5	Y	75	21	21.875
363_KP7_wo-U-B1	KP7			U	Rosetta2	1	Fig. S5	N	96	1	0
364_KP1_M2-U-B1	KP1/ MORF2			U	Rosetta2	1	Fig. S5	N	96	3	0
365_KP2_M2-U-B1	KP2/ MORF2			U	Rosetta2	1	Fig. S5	Y	84	12	12.5
366_KP3_M2-U-B1	KP3/ MORF2			U	Rosetta2	1	Fig. S5	Y	88	9	9.27835
367_KP4_M2-U-B1	KP4/ MORF2			U	Rosetta2	1	Fig. S5	N	97	1	0
368_KP5_M2-U-B1	KP5/ MORF2			U	Rosetta2	1	Fig. S5	N	96	1	0
369_KP6_M2-U-B1	KP6/ MORF2			U	Rosetta2	1	Fig. S5	Y	78	18	18.75
370_KP7_M2-U-B1	KP7/ MORF2			U	Rosetta2	1	Fig. S5	N	97	1	0
371_KP1_M9-U-B1	KP1/ MORF9			U	Rosetta2	1	Fig. S5	N	98	1	0
372_KP2_M9-U-B1	KP2/ MORF9			U	Rosetta2	1	Fig. S5	Y	79	17	17.7083
373_KP3_M9-U-B1	KP3/ MORF9			U	Rosetta2	1	Fig. S5	Y	83	16	16.1616
374_KP4_M9-U-B1	KP4/ MORF9			U	Rosetta2	1	Fig. S5	N	97	1	0
375_KP5_M9-U-B1	KP5/ MORF9			U	Rosetta2	1	Fig. S5	N	97	1	0
376_KP6_M9-U-B1	KP6/ MORF9			U	Rosetta2	1	Fig. S5	Y	71	25	26.0417
377_KP7_M9-U-B1	KP7/ MORF9			U	Rosetta2	1	Fig. S5	N	96	1	0
378_KP1_wo-U-B2	KP1			U	Rosetta2	2	Fig. S5	N	97	1	0
379_KP2_wo-U-B2	KP2			U	Rosetta2	2	Fig. S5	Y	66	30	31.25
380_KP3_wo-U-B2	KP3			U	Rosetta2	2	Fig. S5	Y	86	11	11.3402
381_KP4_wo-U-B2	KP4			U	Rosetta2	2	Fig. S5	N	96	2	0
382_KP5_wo-U-B2	KP5			U	Rosetta2	2	Fig. S5	N	96	2	0
383_KP6_wo-U-B2	KP6			U	Rosetta2	2	Fig. S5	Y	70	26	27.0833
384_KP7_wo-U-B2	KP7			U	Rosetta2	2	Fig. S5	N	97	1	0
385_KP1_M2-U-B2	KP1/ MORF2			U	Rosetta2	2	Fig. S5	N	97	2	0
386_KP2_M2-U-B2	KP2/ MORF2			U	Rosetta2	2	Fig. S5	Y	76	21	21.6495
387_KP3_M2-U-B2	KP3/ MORF2			U	Rosetta2	2	Fig. S5	Y	90	8	8.16327
388_KP4_M2-U-B2	KP4/ MORF2			U	Rosetta2	2	Fig. S5	N	97	1	0
389_KP5_M2-U-B2	KP5/ MORF2			U	Rosetta2	2	Fig. S5	N	95	2	0
390_KP6_M2-U-B2	KP6/ MORF2			U	Rosetta2	2	Fig. S5	Y	61	35	36.4583
391_KP7_M2-U-B2	KP7/ MORF2			U	Rosetta2	2	Fig. S5	N	97	1	0
392_KP1_M9-U-B2	KP1/ MORF9			U	Rosetta2	2	Fig. S5	N	98	1	0
393_KP2_M9-U-B2	KP2/ MORF9			U	Rosetta2	2	Fig. S5	Y	71	27	27.551
394_KP3_M9-U-B2	KP3/ MORF9			U	Rosetta2	2	Fig. S5	Y	87	9	9.375
395_KP4_M9-U-B2	KP4/ MORF9			U	Rosetta2	2	Fig. S5	N	96	0	0
396_KP5_M9-U-B2	KP5/ MORF9			U	Rosetta2	2	Fig. S5	N	97	0	0
397_KP6_M9-U-B2	KP6/ MORF9			U	Rosetta2	2	Fig. S5	Y	73	22	23.1579
398_KP7_M9-U-B2	KP7/ MORF9			U	Rosetta2	2	Fig. S5	N	97	1	0
399_KP1_wo-U-B3	KP1			U	Rosetta2	3	Fig. S5	N	95	2	0
400_KP2_wo-U-B3	KP2			U	Rosetta2	3	Fig. S5	Y	68	29	29.8969
401_KP3_wo-U-B3	KP3			U	Rosetta2	3	Fig. S5	Y	80	18	18.3673
402_KP4_wo-U-B3	KP4			U	Rosetta2	3	Fig. S5	N	98	0	0
403_KP5_wo-U-B3	KP5			U	Rosetta2	3	Fig. S5	N	97	1	0
404_KP6_wo-U-B3	KP6			U	Rosetta2	3	Fig. S5	Y	60	36	37.5
405_KP7_wo-U-B3	KP7			U	Rosetta2	3	Fig. S5	N	97	0	0
406_KP1_M2-U-B3	KP1/ MORF2			U	Rosetta2	3	Fig. S5	N	96	2	0
407_KP2_M2-U-B3	KP2/ MORF2			U	Rosetta2	3	Fig. S5	Y	80	16	16.6667
408_KP3_M2-U-B3	KP3/ MORF2			U	Rosetta2	3	Fig. S5	Y	88	9	9.27835
409_KP4_M2-U-B3	KP4/ MORF2			U	Rosetta2	3	Fig. S5	N	97	0	0
410_KP5_M2-U-B3	KP5/ MORF2			U	Rosetta2	3	Fig. S5	N	98	2	0
411_KP6_M2-U-B3	KP6/ MORF2			U	Rosetta2	3	Fig. S5	Y	71	26	26.8041
412_KP7_M2-U-B3	KP7/ MORF2			U	Rosetta2	3	Fig. S5	N	96	2	0
413_KP1_M9-U-B3	KP1/ MORF9			U	Rosetta2	3	Fig. S5	N	96	2	0
414_KP2_M9-U-B3	KP2/ MORF9			U	Rosetta2	3	Fig. S5	Y	75	21	21.875
415_KP3_M9-U-B3	KP3/ MORF9			U	Rosetta2	3	Fig. S5	Y	84	13	13.4021
416_KP4_M9-U-B3	KP4/ MORF9			U	Rosetta2	3	Fig. S5	N	97	1	0
417_KP5_M9-U-B3	KP5/ MORF9			U	Rosetta2	3	Fig. S5	N	97	3	0
418_KP6_M9-U-B3	KP6/ MORF9			U	Rosetta2	3	Fig. S5	Y	67	31	31.6327
419_KP7_M9-U-B3	KP7/ MORF9			U	Rosetta2	3	Fig. S5	N	97	2	0
