# Supplementary material for: U-to-C RNA editing by synthetic PPR-DYW proteins in bacteria and human culture cells
Source: Commun Biol. 2022 Sep 15;5:968. doi: 10.1038/s42003-022-03927-3 (PMC9478123; doi:10.1038/s42003-022-03927-3)
Supplement: Supplementary file 7 — Supplementary Data 4 [file 42003_2022_3927_MOESM7_ESM.zip]

Archive with 464 entries (463 files):
- Supplementary Data 4/
- Supplementary Data 4/127_KP2_-4C-U-H1.ab1
- Supplementary Data 4/279_KP6_-5G-U-H2.ab1
- Supplementary Data 4/68_KP1-C_H2.ab1
- __MACOSX/Supplementary Data 4/._68_KP1-C_H2.ab1
- Supplementary Data 4/15_KP1-C_B2.ab1
- Supplementary Data 4/362_KP6_wo-U-B1.ab1
- Supplementary Data 4/149_KP2_-4C-U-H2.ab1
- Supplementary Data 4/370_KP7_M2-U-B1.ab1
- Supplementary Data 4/276_KP6_2U-U-H1.ab1
- Supplementary Data 4/104_KP3-AxxA-U-H3.ab1
- Supplementary Data 4/1_KP1-C_B1.ab1
- Supplementary Data 4/82_KP1-C_H3.ab1
- Supplementary Data 4/249_KP3_1A-U-H3.ab1
- Supplementary Data 4/417_KP5_M9-U-B3.ab1
- Supplementary Data 4/445_KP2-HAA-U-B3.ab1
- __MACOSX/Supplementary Data 4/._445_KP2-HAA-U-B3.ab1
- Supplementary Data 4/135_KP2_-2U-U-H1.ab1
- Supplementary Data 4/309_KP6_-2C-U-H3.ab1
- Supplementary Data 4/46_KP6-HSE-U-B1.ab1
- Supplementary Data 4/298_KP6_2U-U-H2.ab1
- Supplementary Data 4/134_KP2_-2G-U-H1.ab1
- Supplementary Data 4/125_KP2_-5G-U-H1.ab1
- Supplementary Data 4/121_KP6-HSE-C-H3.ab1
- Supplementary Data 4/36_KP3-HAA-U-B1.ab1
- Supplementary Data 4/325_KP6_CxCA-C-H1.ab1
- Supplementary Data 4/360_KP4_wo-U-B1.ab1
- Supplementary Data 4/252_KP3_2A-U-H3.ab1
- Supplementary Data 4/52_KP6-HSE-U-B3.ab1
- Supplementary Data 4/251_KP3_1G-U-H3.ab1
- Supplementary Data 4/408_KP3_M2-U-B3.ab1
- Supplementary Data 4/367_KP4_M2-U-B1.ab1
- Supplementary Data 4/382_KP5_wo-U-B2.ab1
- Supplementary Data 4/103_KP3-HSE-U-H3.ab1
- Supplementary Data 4/83_KP1-U_H3.ab1
- Supplementary Data 4/292_KP6_-1G-U-H2.ab1
- Supplementary Data 4/291_KP6_-1C-U-H2.ab1
- Supplementary Data 4/69_KP1-U_H2.ab1
- Supplementary Data 4/320_KP6_2U-U-H3.ab1
- Supplementary Data 4/391_KP7_M2-U-B2.ab1
- Supplementary Data 4/383_KP6_wo-U-B2.ab1
- Supplementary Data 4/443_KP2-HSE-U-B2.ab1
- __MACOSX/Supplementary Data 4/._443_KP2-HSE-U-B2.ab1
- Supplementary Data 4/28_KP7-U_B2.ab1
- Supplementary Data 4/33_KP5-U_B3.ab1
- Supplementary Data 4/347_KP6_CxAC-C-H3.ab1
- Supplementary Data 4/10_KP5-U_B1.ab1
- Supplementary Data 4/413_KP1_M9-U-B3.ab1
- Supplementary Data 4/381_KP4_wo-U-B2.ab1
- Supplementary Data 4/220_KP3_-3U-U-H2.ab1
- Supplementary Data 4/101_KP3-AxxA-U-H2.ab1
- Supplementary Data 4/319_KP6_2C-U-H3.ab1
- Supplementary Data 4/449_KP2-HSE-U-H1.ab1
- __MACOSX/Supplementary Data 4/._449_KP2-HSE-U-H1.ab1
- Supplementary Data 4/218_KP3_-3C-U-H2.ab1
- Supplementary Data 4/412_KP7_M2-U-B3.ab1
- Supplementary Data 4/277_KP6_WT-U-H2.ab1
- Supplementary Data 4/187_KP2_2C-U-H3.ab1
- Supplementary Data 4/64_KP6-C_H1.ab1
- Supplementary Data 4/332_KP6_UxUG-U-H2.ab1
- Supplementary Data 4/197_KP3_-3G-U-H1.ab1
- Supplementary Data 4/375_KP5_M9-U-B1.ab1
- Supplementary Data 4/444_KP2-AxxA-U-B2.ab1
- __MACOSX/Supplementary Data 4/._444_KP2-AxxA-U-B2.ab1
- Supplementary Data 4/56_KP2-C_H1.ab1
- Supplementary Data 4/235_KP3_-5G-U-H3.ab1
- Supplementary Data 4/441_KP2-AxxA-U-B1.ab1
- __MACOSX/Supplementary Data 4/._441_KP2-AxxA-U-B1.ab1
- Supplementary Data 4/.DS_Store
- __MACOSX/Supplementary Data 4/._.DS_Store
- Supplementary Data 4/72_KP3-C_H2.ab1
- Supplementary Data 4/454_KP2-HAA-U-H3.ab1
- __MACOSX/Supplementary Data 4/._454_KP2-HAA-U-H3.ab1
- Supplementary Data 4/177_KP2_-2C-U-H3.ab1
- Supplementary Data 4/97_KP3-HSE-U-H1.ab1
- Supplementary Data 4/139_KP2_1A-U-H1.ab1
- Supplementary Data 4/377_KP7_M9-U-B1.ab1
- Supplementary Data 4/21_KP4-C_B2.ab1
- Supplementary Data 4/175_KP2_-3G-U-H3.ab1
- Supplementary Data 4/422_KP3-C_B3.ab1
- Supplementary Data 4/402_KP4_wo-U-B3.ab1
- Supplementary Data 4/410_KP5_M2-U-B3.ab1
- Supplementary Data 4/237_KP3_-4C-U-H3.ab1
- Supplementary Data 4/133_KP2_-2C-U-H1.ab1
- Supplementary Data 4/333_KP6_CxCC-C-H2.ab1
- Supplementary Data 4/192_KP3_-5U-U-H1.ab1
- Supplementary Data 4/73_KP3-U_H2.ab1
- Supplementary Data 4/338_KP6_CxAC-U-H2.ab1
- Supplementary Data 4/257_KP6_-5G-U-H1.ab1
- Supplementary Data 4/299_KP6_WT-U-H3.ab1
- Supplementary Data 4/190_KP3_-5C-U-H1.ab1
- Supplementary Data 4/140_KP2_1C-U-H1.ab1
- Supplementary Data 4/426_KP7-C_B3.ab1
- Supplementary Data 4/57_KP2-U_H1.ab1
- Supplementary Data 4/65_KP6-U_H1.ab1
- Supplementary Data 4/180_KP2_-1A-U-H3.ab1
- Supplementary Data 4/39_KP3-HAA-U-B2.ab1
- Supplementary Data 4/49_KP6-HSE-U-B2.ab1
- Supplementary Data 4/110_KP6-AxxA-U-H2.ab1
- Supplementary Data 4/373_KP3_M9-U-B1.ab1
- Supplementary Data 4/189_KP3_WT-U-H1.ab1
- Supplementary Data 4/411_KP6_M2-U-B3.ab1
- Supplementary Data 4/275_KP6_2C-U-H1.ab1
- Supplementary Data 4/452_KP2-HSE-U-H2.ab1
- __MACOSX/Supplementary Data 4/._452_KP2-HSE-U-H2.ab1
- Supplementary Data 4/136_KP2_-1A-U-H1.ab1
- Supplementary Data 4/138_KP2_-1G-U-H1.ab1
- Supplementary Data 4/131_KP2_-3G-U-H1.ab1
- Supplementary Data 4/371_KP1_M9-U-B1.ab1
- Supplementary Data 4/123_KP2_WT-U-H1.ab1
- Supplementary Data 4/270_KP6_-1G-U-H1.ab1
- Supplementary Data 4/158_KP2_-1A-U-H2.ab1
- Supplementary Data 4/32_KP4-U_B3.ab1
- Supplementary Data 4/346_KP6_CxCA-U-H3.ab1
- Supplementary Data 4/207_KP3_1G-U-H1.ab1
- Supplementary Data 4/170_KP2_-5U-U-H3.ab1
- Supplementary Data 4/198_KP3_-3U-U-H1.ab1
- Supplementary Data 4/305_KP6_-4U-U-H3.ab1
- Supplementary Data 4/200_KP3_-2G-U-H1.ab1
- Supplementary Data 4/312_KP6_-1A-U-H3.ab1
- Supplementary Data 4/398_KP7_M9-U-B2.ab1
- Supplementary Data 4/378_KP1_wo-U-B2.ab1
- Supplementary Data 4/263_KP6_-3G-U-H1.ab1
- Supplementary Data 4/269_KP6_-1C-U-H1.ab1
- Supplementary Data 4/280_KP6_-5U-U-H2.ab1
- Supplementary Data 4/201_KP3_-2U-U-H1.ab1
- Supplementary Data 4/304_KP6_-4G-U-H3.ab1
- Supplementary Data 4/47_KP6-AxxA-U-B1.ab1
- Supplementary Data 4/184_KP2_1C-U-H3.ab1
- Supplementary Data 4/108_KP6-HAA-U-H2.ab1
- Supplementary Data 4/168_KP2_-5C-U-H3.ab1
- Supplementary Data 4/447_KP2-AxxA-U-B3.ab1
- __MACOSX/Supplementary Data 4/._447_KP2-AxxA-U-B3.ab1
- Supplementary Data 4/9_KP5-C_B1.ab1
- Supplementary Data 4/399_KP1_wo-U-B3.ab1
- Supplementary Data 4/61_KP4-U_H1.ab1
- Supplementary Data 4/115_KP6-HSE-C-H1.ab1
- Supplementary Data 4/12_KP6-U_B1.ab1
- Supplementary Data 4/386_KP2_M2-U-B2.ab1
- Supplementary Data 4/164_KP2_2A-U-H2.ab1
- Supplementary Data 4/212_KP3_-5C-U-H2.ab1
- Supplementary Data 4/285_KP6_-3G-U-H2.ab1
- Supplementary Data 4/29_KP1-U_B3.ab1
- Supplementary Data 4/258_KP6_-5U-U-H1.ab1
- Supplementary Data 4/143_KP2_2C-U-H1.ab1
- Supplementary Data 4/3_KP2-C_B1.ab1
- Supplementary Data 4/25_KP6-C_B2.ab1
- Supplementary Data 4/245_KP3_-2U-U-H3.ab1
- Supplementary Data 4/17_KP2-C_B2.ab1
- Supplementary Data 4/244_KP3_-2G-U-H3.ab1
- Supplementary Data 4/326_KP6_CxCA-U-H1.ab1
- Supplementary Data 4/379_KP2_wo-U-B2.ab1
- Supplementary Data 4/20_KP3-U_B2.ab1
- Supplementary Data 4/295_KP6_1G-U-H2.ab1
- Supplementary Data 4/40_KP3-HSE-U-B2.ab1
- Supplementary Data 4/152_KP2_-3C-U-H2.ab1
- Supplementary Data 4/13_KP7-C_B1.ab1
- Supplementary Data 4/287_KP6_-2C-U-H2.ab1
- Supplementary Data 4/296_KP6_2A-U-H2.ab1
- Supplementary Data 4/113_KP6-AxxA-U-H3.ab1
- Supplementary Data 4/414_KP2_M9-U-B3.ab1
- Supplementary Data 4/8_KP4-U_B1.ab1
- Supplementary Data 4/451_KP2-HAA-U-H2.ab1
- __MACOSX/Supplementary Data 4/._451_KP2-HAA-U-H2.ab1
- Supplementary Data 4/60_KP4-C_H1.ab1
- Supplementary Data 4/334_KP6_CxCC-U-H2.ab1
- Supplementary Data 4/209_KP3_2C-U-H1.ab1
- Supplementary Data 4/293_KP6_1A-U-H2.ab1
- Supplementary Data 4/154_KP2_-3U-U-H2.ab1
- Supplementary Data 4/345_KP6_CxCA-C-H3.ab1
- Supplementary Data 4/418_KP6_M9-U-B3.ab1
- Supplementary Data 4/98_KP3-AxxA-U-H1.ab1
- Supplementary Data 4/306_KP6_-3C-U-H3.ab1
- Supplementary Data 4/255_KP6_WT-U-H1.ab1
- Supplementary Data 4/246_KP3_-1A-U-H3.ab1
- Supplementary Data 4/388_KP4_M2-U-B2.ab1
- Supplementary Data 4/424_KP5-C_B3.ab1
- Supplementary Data 4/55_KP1-U_H1.ab1
- __MACOSX/Supplementary Data 4/._55_KP1-U_H1.ab1
- Supplementary Data 4/14_KP7-U_B1.ab1
- Supplementary Data 4/423_KP4-C_B3.ab1
- Supplementary Data 4/248_KP3_-1G-U-H3.ab1
- Supplementary Data 4/241_KP3_-3G-U-H3.ab1
- Supplementary Data 4/146_KP2_-5C-U-H2.ab1
- Supplementary Data 4/214_KP3_-5U-U-H2.ab1
- Supplementary Data 4/51_KP6-HAA-U-B3.ab1
- Supplementary Data 4/161_KP2_1A-U-H2.ab1
- Supplementary Data 4/116_KP6-AxxA-C-H1.ab1
- Supplementary Data 4/4_KP2-U_B1.ab1
- Supplementary Data 4/74_KP4-C_H2.ab1
- Supplementary Data 4/230_KP3_2A-U-H2.ab1
- Supplementary Data 4/405_KP7_wo-U-B3.ab1
- Supplementary Data 4/446_KP2-HSE-U-B3.ab1
- __MACOSX/Supplementary Data 4/._446_KP2-HSE-U-B3.ab1
- Supplementary Data 4/243_KP3_-2C-U-H3.ab1
- Supplementary Data 4/45_KP6-HAA-U-B1.ab1
- Supplementary Data 4/359_KP3_wo-U-B1.ab1
- Supplementary Data 4/87_KP3-U_H3.ab1
- Supplementary Data 4/265_KP6_-2C-U-H1.ab1
- Supplementary Data 4/266_KP6_-2G-U-H1.ab1
- Supplementary Data 4/311_KP6_-2U-U-H3.ab1
- Supplementary Data 4/267_KP6_-2U-U-H1.ab1
- Supplementary Data 4/327_KP6_CxAC-C-H1.ab1
- Supplementary Data 4/202_KP3_-1A-U-H1.ab1
- Supplementary Data 4/273_KP6_1G-U-H1.ab1
- Supplementary Data 4/54_KP1-C_H1.ab1
- __MACOSX/Supplementary Data 4/._54_KP1-C_H1.ab1
- Supplementary Data 4/301_KP6_-5G-U-H3.ab1
- Supplementary Data 4/310_KP6_-2G-U-H3.ab1
- Supplementary Data 4/401_KP3_wo-U-B3.ab1
- Supplementary Data 4/117_KP6-HAA-C-H2.ab1
- Supplementary Data 4/162_KP2_1C-U-H2.ab1
- Supplementary Data 4/420_KP1-C_B3.ab1
- Supplementary Data 4/254_KP3_2U-U-H3.ab1
- Supplementary Data 4/317_KP6_1G-U-H3.ab1
- Supplementary Data 4/150_KP2_-4G-U-H2.ab1
- Supplementary Data 4/86_KP3-C_H3.ab1
- Supplementary Data 4/303_KP6_-4C-U-H3.ab1
- Supplementary Data 4/5_KP3-C_B1.ab1
- Supplementary Data 4/226_KP3_-1G-U-H2.ab1
- Supplementary Data 4/225_KP3_-1C-U-H2.ab1
- Supplementary Data 4/394_KP3_M9-U-B2.ab1
- Supplementary Data 4/228_KP3_1C-U-H2.ab1
- Supplementary Data 4/151_KP2_-4U-U-H2.ab1
- Supplementary Data 4/75_KP4-U_H2.ab1
- Supplementary Data 4/122_KP6-AxxA-C-H3.ab1
- Supplementary Data 4/42_KP3-HAA-U-B3.ab1
- Supplementary Data 4/331_KP6_UxUG-C-H2.ab1
- __MACOSX/Supplementary Data 4/._331_KP6_UxUG-C-H2.ab1
- Supplementary Data 4/385_KP1_M2-U-B2.ab1
- Supplementary Data 4/106_KP6-HSE-U-H1.ab1
- Supplementary Data 4/415_KP3_M9-U-B3.ab1
- Supplementary Data 4/141_KP2_1G-U-H1.ab1
- Supplementary Data 4/112_KP6-HSE-U-H3.ab1
- Supplementary Data 4/165_KP2_2C-U-H2.ab1
- Supplementary Data 4/314_KP6_-1G-U-H3.ab1
- __MACOSX/Supplementary Data 4/._314_KP6_-1G-U-H3.ab1
- Supplementary Data 4/43_KP3-HSE-U-B3.ab1
- Supplementary Data 4/224_KP3_-1A-U-H2.ab1
- Supplementary Data 4/53_KP6-AxxA-U-B3.ab1
- Supplementary Data 4/321_KP6_UxUG-C-H1.ab1
- Supplementary Data 4/59_KP3-U_H1.ab1
- Supplementary Data 4/142_KP2_2A-U-H1.ab1
- Supplementary Data 4/85_KP2-U_H3.ab1
- Supplementary Data 4/206_KP3_1C-U-H1.ab1
- Supplementary Data 4/232_KP3_2U-U-H2.ab1
- Supplementary Data 4/76_KP5-C_H2.ab1
- Supplementary Data 4/92_KP6-C_H3.ab1
- Supplementary Data 4/208_KP3_2A-U-H1.ab1
- Supplementary Data 4/6_KP3-U_B1.ab1
- Supplementary Data 4/337_KP6_CxAC-C-H2.ab1
- Supplementary Data 4/167_KP2_WT-U-H3.ab1
- Supplementary Data 4/380_KP3_wo-U-B2.ab1
- Supplementary Data 4/80_KP7-C_H2.ab1
- Supplementary Data 4/222_KP3_-2G-U-H2.ab1
- Supplementary Data 4/221_KP3_-2C-U-H2.ab1
- __MACOSX/Supplementary Data 4/._221_KP3_-2C-U-H2.ab1
- Supplementary Data 4/365_KP2_M2-U-B1.ab1
- Supplementary Data 4/203_KP3_-1C-U-H1.ab1
- Supplementary Data 4/223_KP3_-2U-U-H2.ab1
- Supplementary Data 4/297_KP6_2C-U-H2.ab1
- Supplementary Data 4/78_KP6-C_H2.ab1
- Supplementary Data 4/387_KP3_M2-U-B2.ab1
- Supplementary Data 4/35_KP7-U_B3.ab1
- Supplementary Data 4/58_KP3-C_H1.ab1
- Supplementary Data 4/31_KP3-U_B3.ab1
- Supplementary Data 4/384_KP7_wo-U-B2.ab1
- Supplementary Data 4/126_KP2_-5U-U-H1.ab1
- Supplementary Data 4/205_KP3_1A-U-H1.ab1
- Supplementary Data 4/364_KP1_M2-U-B1.ab1
- Supplementary Data 4/148_KP2_-5U-U-H2.ab1
- Supplementary Data 4/124_KP2_-5C-U-H1.ab1
- Supplementary Data 4/79_KP6-U_H2.ab1
- Supplementary Data 4/81_KP7-U_H2.ab1
- Supplementary Data 4/409_KP4_M2-U-B3.ab1
- Supplementary Data 4/366_KP3_M2-U-B1.ab1
- Supplementary Data 4/247_KP3_-1C-U-H3.ab1
- Supplementary Data 4/93_KP6-U_H3.ab1
- Supplementary Data 4/195_KP3_-4U-U-H1.ab1
- Supplementary Data 4/278_KP6_-5C-U-H2.ab1
- Supplementary Data 4/77_KP5-U_H2.ab1
- Supplementary Data 4/308_KP6_-3U-U-H3.ab1
- Supplementary Data 4/84_KP2-C_H3.ab1
- Supplementary Data 4/194_KP3_-4G-U-H1.ab1
- Supplementary Data 4/107_KP6-AxxA-U-H1.ab1
- Supplementary Data 4/26_KP6-U_B2.ab1
- Supplementary Data 4/348_KP6_CxAC-U-H3.ab1
- Supplementary Data 4/343_KP6_CxCC-C-H3.ab1
- Supplementary Data 4/94_KP7-C_H3.ab1
- Supplementary Data 4/34_KP6-U_B3.ab1
- Supplementary Data 4/132_KP2_-3U-U-H1.ab1
- Supplementary Data 4/289_KP6_-2U-U-H2.ab1
- Supplementary Data 4/193_KP3_-4C-U-H1.ab1
- Supplementary Data 4/188_KP2_2U-U-H3.ab1
- Supplementary Data 4/324_KP6_CxCC-U-H1.ab1
- Supplementary Data 4/130_KP2_-3C-U-H1.ab1
- Supplementary Data 4/288_KP6_-2G-U-H2.ab1
- Supplementary Data 4/173_KP2_-4U-U-H3.ab1
- Supplementary Data 4/172_KP2_-4G-U-H3.ab1
- Supplementary Data 4/171_KP2_-4C-U-H3.ab1
[truncated: 164 more entries]
